# Supplementary material for: CD-CODE: crowdsourcing condensate database and encyclopedia
Source: Nat Methods. 2023 Apr 6;20(5):673–6. doi: 10.1038/s41592-023-01831-0 (PMC10172118; doi:10.1038/s41592-023-01831-0)
Supplement: Supplementary file 3 — Condensate nomenclature, synonyms and functional groups. [file 41592_2023_1831_MOESM3_ESM.xlsx]

## Sheet: Condensate names
Condensate names in CD-CODE	Alternative names in literature
A-bodies
ABC transporter condensate
ATG condensate
Als5p amyloid
Anisosome
BR-bodies	Bacterial Rnp Bodies (Br Bodies) ||Cytoplasmic Ribonucleoprotein Granule || Rnp Granules|| Ribonucleoprotein Complex|| Micro Ribonucleoprotein Complex
BRD4 condensate
Balbiani body
Birc5b assembly
CCR4-NOT1 complex	P Body ||Pi Body
CPEB4 granule
Cajal body	cajal-body || gemini-of-cajal-body || gem
Carboxysome
Centrosome	centrosome || centrosome/spindle-pole-body || spindle-apparatus || spindle-pole || Centrosome,Pericentriolar Matrix || Spindle Apparatus,Stress Granule,Centrosome ||centrosome,pericentriolar-matrix ||spindle-apparatus,stress-granule,centrosome
Chromatoid body	Nuage ||Chromatoid body
Cleavage body
Contractile ring condensate
Cytoplasmic protein granule
Cytoplasmic viral factory	Cytoplasmic Viral Factory || Viroplasm
DDX1 body
DNA damage foci	Opt Domain || Dna Damage Foci
DYRK3 speckle
Dense fibrillar component
Dps condensate
ESCRTs
EWS-FLI1
Ede1 condensate
Elastin granule	collagen-containing-extracellular-matrix || extracellular-matrix
Endocytic condensates
Euchromatin
FATZ-1 condensate
FtsZ condensate
FtsZ/SlmA body
G-body
GW-body
Galectin complex	galectin-complex || galectin-lattice
Germ granule	P Granule || Germ Granule || Germ Plasm_polar Granule ||Germ Plasm/Polar Granule
Germ plasm	Germ Plasm_polar Granule||Germ Granule || Germ Plasm/Polar Granule||Germ Granules || P Granule || Nuage
Golgin condensate
Granular component
HSP condensate
Heterochromatin	Heterochromatin || Chromatin
Histone Locus Body
Htt inclusion
Hypersomatic schock foci
IMP1 RNP granule	Bacterial Rnp Bodies (Br Bodies) || Cytoplasmic Ribonucleoprotein Granule || Rnp Granules, Ribonucleoprotein Complex || Micro Ribonucleoprotein Complex
Inclusion body
Inflammasome
Insulator body
L-bodies
Leucocyte nuclear body	Nuclear Body || Nuclear Compartments|| Nuclear Protein Granule || Nuclear Bodies That Occur At Super Enhancers In Mescs
MEX3B granule
MORC3 nuclear body
MUTator foci	Mutator Foci|| Mutator Focus || Small Rna Amplification Complex
MegaTrans enhancer complex
Mitochondrial cloud
NAB3 nuclear body	Nuclear Body ||Nuclear Compartments ||Nuclear Protein Granule ||Nuclear Bodies That Occur At Super Enhancers In Mescs
NP bodies	28619ef7|| Pum Condensate
Negri body	Cytoplasmic Viral Factory|| Negri Body
Neuronal RNP granule	Neuronal Ribonucleoprotein Granule ||Neuronal Granule || Neuronal Inclusions || Synaptosome_ Neuron Projection
Neuronal granule	Neuronal Ribonucleoprotein Granule ||neuronal-granule || neuronal-inclusions
Nuage
Nuclear body	nuclear-body || nuclear-bodies-that-occur-at-super-enhancers-in-mescs || nuclear-compartments || nuclear-protein-granule
Nuclear dicing body
Nuclear pore complex	stress-granule,nucleolus,nuclear-pore-complex || nuclear-pore-complex || nuclear-pore-central-transport-channel || selective-hydrogel-like-meshwork-formed-by-fg-nucleoporins-in-nuclear-pore-central-channel
Nuclear speckle	nuclear-speckle || nuclear-speckles || nucleus-speckles
Nuclear stress body
Nucleolus	Nuclear speckle, Nucleolus || Nucleolus
Numb/Pon condensate
Nur7 condensate
P-body	P Body || Pi Body
P-granule	Pml Nuclear Body, Germ Plasm_polar Granule, Germ Plasm/Polar Granule, Germ Granule, P Granule, Pml Body, P Granules
P6 inclusion body
P62 body	P62 Body || Inclusion Body
P62 cluster
PFK-1.1 condensates
PML body	Pml Nuclear Body || Pml Body
Par complex
ParABS DNA
Paraspeckle
PcG body	Pcg Protein Complex || Polycomb Body || Pcg Body || Pcg Chromatin Condensates Polycomb Bodies
Pericentriolar compartment
Pericentriolar matrix	Pericentriolar Matrix || Pericentriolar Materia || Centrosome,Pericentriolar Matrix
Polarisome
PolyP granule
PopZ condensate
Postsynaptic density
Presynaptic clusters and postsynaptic densities	A Matrix Holding Together Clusters Of Synaptic Vesicles _svs ||Pre And Postsynaptic Density || Presynaptic Cytosol || Postsynaptic Density || Synapsin Condensate || Pre And Postsynaptic Densities
Presynaptic clusters	presynaptic-cytosol || presynaptic-active-zone-condensate || pre-and-postsynaptic-density || Synapsin Condensate
Proteosome condensate
Pyrenoid	pyrenoid || pyrenoid-matrix
RBFOX1 RNP granule	Bacterial Rnp Bodies (Br Bodies) || Cytoplasmic Ribonucleoprotein Granule || Nucleolus,Cajal Body,Stress Granule,P Body || Rnp Granules, Ribonucleoprotein Complex ||Micro Ribonucleoprotein Complex
RNA polymerase clusters	polii-clusters || rna-polymerase-ii,-holoenzyme
RNP granule	rnp-granules || ribonucleoprotein-complex || cytoplasmic-ribonucleoprotein-granule || bacterial-rnp-bodies-(br-bodies) || micro-ribonucleoprotein-complex
Rapsn condensate
SARS-CoV-2 condensate
SMN1 nuclear body	Sam68 Nuclear Body || Sam68 Nuclear Bodies (Snbs) || Sam68 Nuclear Bodies
SMN–Rpp20 complex
SPOP/DAXX body
SSB condensate
STD1 body
STING phase-separator
Sam68 nuclear body	sam68-nuclear-body || sam68-nuclear-bodies-(snbs) || sam68-nuclear-bodies
Sec-body
Signaling cluster	Membrane-cluster || receptor-cluster || membrane-clusters || signaling-puncta || signaling cluster || rp2_3 Protein Complex
Sint speckle
Sirna body
Slit diaphragm condensate
Spindle matrix
Sponge body
Stress granule	Cytoplasmic Stress Granule || Sress Granule, Stress Granule || sress-granule || Microtubule
Sup35 condensate	Cytoplasmic Protein Granul || Sup35 Condensate
T-cell signalosome	Tcr Signalosome, Lat Signalosome
TDP-25 inclusions
TIAR2 neuronal granule
TIS granule
Tam body
Tau inclusion	Condensed Compartments Of Microtubule Bundling || Cytoplasmic Microtubule || Tau Condensate || Tau Protein || Microtubule
TopBP1 condensate
Transcriptional condensate	Transcriptional Condensate || Mediator Condensate ||Mediator Condensate,Transcriptional Condensate || Transcription Factories ||Enhanceosome
U-body
Ubqln puncta
VRN1 nuclear body	Nuclear Body || Nuclear Compartments || Nuclear Protein Granule || Nuclear Bodies That Occur At Super Enhancers In Mescs
Viral factories
WHI3 cluster	Membrane Cluster, Membrane Clusters
WNK body
YBX1 condensate
Yb-body
Z-granule
ZNFX1 condensate
ZO condensate
cGAS foci	cgas-foci || intracellular-dna_protein-granule || cgas-dna-complex
miRISC condensate	Mirisc, Risc Complex
mtRNA granule
nYAC
rDNA locus

## Sheet: Functional groups
Reproduction	Cell division	Cell cycle regulation	Expression regulation	Stress response	Viral replication	Neuron function	Protein synthesis/ metabolism	RNA synthesis/ metabolism/ processing	Cell signaling	Nuclear	Immune response	Other
Balbiani body	Centrosome	PML body	PcG body	Stress granule	Cytoplasmic viral factories	Presynaptic density	Heterochromatin	Cajal body	Signalling cluster	Perinucleolar compartment	Inflammasome	Golgin condensate
Germ plasm	Pericentriolar matrix	WHI3 cluster	Sponge body	DNA damage foci	Negri body	Neuronal RNP granule	Euchromatin	Transcriptional condensate	WNK body	Leucocyte nuclear body	T−cell signalosome	ZO condensate
Germ granule	Spindle Matrix		CCR4−NOT1 Complex	Nuclear stress body	Viral factories	Presynaptic clusters	Dense Fibrillar Component	Histone Locus Body	STING phase separator	Sam68 nuclear body	MEX3B granule	SPOP/DAXX body
Nuage	Birc5B Condensate			Cytoplasmic protein granule	SARS-CoV-2 condensate	Postsynaptic density	IMP1 RNP granule	U−body	Numb/Pon condensate	Morc3 nuclear body	ZNFX1 condensate	ABC transporter condensate
Mitochondrial cloud	Contractile Ring Condensate			RNP granule		Tau condensate	Proteosome condensate	RNA polymerase condensate		NAB 3 nuclear body	cGAS foci	Par complex
P−granule	FtsZ/SlmA body			Hypersomatic schock foci		Dyrk3 condensate	Granular Component	Paraspeckles		VRN 1 nuclear body		TIS granule
Z−granule	Ftsz Condensate			P−body		Tau−b condensate	Nucleolus	mtRNA granule				Elastin granule
Chromatoid body				Nuclear speckle		Dyrk3 granule	Sup53 condensate	Cleavage body				Galectin complex
				Sint speckle		Neuronal granule		miRISC condensate				POP7 condensate
				GW−body		Tiar2 neuronal granule		DDX1 body				Polarisome
				Sec−body		Htt inclusion		Yb−body				Pyrenoid
				G−body		Anisosome		Tam body				Mutator foci
				Std1 Body		P62 cluster		Nuclear dicing body
				Als5 condensate		Ubqln puncta		RBFOX1 RNP granule
				Sirna body		P62 Body		CPEB4 granule
				HSP condensate		SMN 1 nuclear body
				ATG condensate		Inclusion body
						P6 inclusion body
