# Supplementary material for: CD-CODE: crowdsourcing condensate database and encyclopedia
Source: Nat Methods. 2023 Apr 6;20(5):673–6. doi: 10.1038/s41592-023-01831-0 (PMC10172118; doi:10.1038/s41592-023-01831-0)
Supplement: Supplementary file 4 — Source data for Fig. 2. [file 41592_2023_1831_MOESM4_ESM.xlsx]

## Sheet: Figure2_a
CONDENSATE	SPECIES	nPROT
Other	Bacteria	1
Other	Ascomycota	2
Other	Mammalia	2
Other	Diptera	2
Other	Viridiplantae	181
Other	Amphibia	1
Other	Nematoda	1
Stress response	Ascomycota	50
Stress response	Mammalia	122
Stress response	Actinopterygii	1
Stress response	Diptera	11
Stress response	Viridiplantae	16
Stress response	Nematoda	75
Stress response	Virus	1
Stress response	Aves	1
Stress response	Amoebozoa	1
Neuron function	Ascomycota	2
Neuron function	Mammalia	136
Neuron function	Diptera	1
Neuron function	Nematoda	2
Neuron function	Virus	2
Neuron function	Hyperoartia	1
Reproduction	Mammalia	20
Reproduction	Actinopterygii	6
Reproduction	Diptera	6
Reproduction	Amphibia	637
Reproduction	Nematoda	96
Cell division	Bacteria	2
Cell division	Ascomycota	46
Cell division	Mammalia	231
Cell division	Actinopterygii	1
Cell division	Diptera	71
Cell division	Viridiplantae	35
Cell division	Amphibia	1
Cell division	Nematoda	21
RNA synthesis/metabolism/processing	Bacteria	1
RNA synthesis/metabolism/processing	Ascomycota	5
RNA synthesis/metabolism/processing	Mammalia	18
RNA synthesis/metabolism/processing	Actinopterygii	1
RNA synthesis/metabolism/processing	Diptera	6
RNA synthesis/metabolism/processing	Viridiplantae	2
Expression regulation	Mammalia	14
Expression regulation	Diptera	18
Expression regulation	Viridiplantae	1
Viral replication	Mammalia	1
Viral replication	Virus	2
Protein synthesis/metabolism	Ascomycota	39
Protein synthesis/metabolism	Mammalia	125
Protein synthesis/metabolism	Actinopterygii	1
Protein synthesis/metabolism	Diptera	2
Protein synthesis/metabolism	Viridiplantae	940
Protein synthesis/metabolism	Amphibia	1
Protein synthesis/metabolism	Nematoda	1
Protein synthesis/metabolism	Aves	2
Cell signaling	Mammalia	6
Cell signaling	Diptera	2
Immune response	Mammalia	2
Nuclear	Ascomycota	4
Nuclear	Mammalia	10
Nuclear	Diptera	2
Nuclear	Viridiplantae	1
Nuclear	Amphibia	4
Nuclear	Nematoda	1
Nuclear	Amoebozoa	1
Nuclear	Leptocardii	1
Nuclear	Sar	1
Cell cycle regulation	Bacteria	1
Cell cycle regulation	Mammalia	51

## Sheet: Figure2_b
Biomolecular condensate 1	Biomolecular condensate 2	Overlap between condensates
Nucleolus	Postsynaptic density	253
Nucleolus	Stress granule	230
Nucleolus	P-body	174
Nucleolus	Centrosome	71
Nucleolus	Nuclear speckle	75
Nucleolus	Cajal body	32
Nucleolus	Paraspeckle	29
Postsynaptic density	Stress granule	158
Postsynaptic density	P-body	64
Postsynaptic density	Centrosome	110
Stress granule	Paraspeckle	29
Stress granule	P-body	284
Stress granule	Centrosome	59
Stress granule	Nuclear speckle	56
P-body	Centrosome	22
P-body	Nuclear speckle	39

## Sheet: Figure2_c
Condensates	Number of proteins
Nucleolus	1411
Postsynaptic density	1358
Stress granule	897
P-body	542
Centrosome	539
Nuclear speckle	206
PML body	118
Cajal body	73
Paraspeckle	69
mtRNA granule	40
IMP1 RNP granule	39
Transcriptional condensate	29
Nuclear pore complex	25
Signaling cluster	22
Leucocyte nuclear body	21
DNA damage foci	18
Neuronal RNP granule	16
Sam68 nuclear body	15
PcG body	13
Nuclear stress body	11
Histone Locus Body	8
Golgin condensate	7
Rapsn condensate	7
Anisosome	6
Chromatoid body	5
Tau inclusion	4
Pericentriolar matrix	4
P62 cluster	4
Sint speckle	4
Proteosome condensate	4
GW-body	3
T-cell signalosome	3
Nuclear body	3
Cleavage body	3
Ubqln puncta	3
ZO condensate	3
Slit diaphragm condensate	3
miRISC condensate	2
Heterochromatin	2
Balbiani body	2
DDX1 body	2
MegaTrans enhancer complex	2
SPOP/DAXX body	2
cGAS foci	2
Germ granule	2
STING phase-separator	2
NP bodies	2
EWS-FLI1	2
A-bodies	2
Granular component	1
TIS granule	1
P62 body	1
MORC3 nuclear body	1
Elastin granule	1
Galectin complex	1
Euchromatin	1
ZNFX1 condensate	1
SMN–Rpp20 complex	1
MEX3B granule	1
Inflammasome	1
Nuage	1
Pericentriolar compartment	1
U-body	1
Htt inclusion	1
DYRK3 speckle	1
SARS-CoV-2 condensate	1
Presynaptic active zone condensate	1
nYAC	1
BRD4 condensate	1
TopBP1 condensate	1
Nur7 condensate	1
FATZ-1 condensate	1
YBX1 condensate	1
TDP-25 inclusions	1
