# Supplementary material for: CD-CODE: crowdsourcing condensate database and encyclopedia
Source: Nat Methods. 2023 Apr 6;20(5):673–6. doi: 10.1038/s41592-023-01831-0 (PMC10172118; doi:10.1038/s41592-023-01831-0)
Supplement: Supplementary file 5 — Source data for Extended Data Fig. 6. [file 41592_2023_1831_MOESM5_ESM.xlsx]

## Sheet: CD-CODE
P14324
O64632
Q5SW79
O88735
Q96SB4
Q96KR1
Q0IH85
Q15436
Q68FH0
Q5DTT2
Q80Z24
P40024
A7E2Y1
Q42564
Q9SIU8
A0A0B4KFL3
P60201
Q9NRA8
Q641F7
Q9LK30
Q9Y2H0
Q9H9V5
P36957
O70439
P20649
Q00684
Q7L0J3
P0CG53
O60218
Q9BZZ5
Q6NU02
Q95ZK7
P50277
Q6GPR8
Q13153
Q6DCT5
Q802B7
Q9LZM1
P62280
Q9LXT5
O35098
Q6EDY6
Q9M291
Q6DDF2
P42768
Q9ZVX7
Q6DDM7
P25686
Q12411
Q86V81
P81274
Q66KQ6
Q9C907
F7BAB2
P36776
Q60902
Q92930
O95429
P49691
Q93YS7
A2RVS6
A8J2S3
P03962
P17655
A1Z7A8
Q9NYY8
Q04447
Q9SL96
P54274
P08247
O65655
Q07844
Q9FMD9
A8IZH4
Q8BJ42
O75390
Q58D06
Q9UQB9
P84103
Q80T41
A8HPS9
Q9NY47
P06100
Q63ZG6
P53743
Q02971
Q8WUA4
Q9FX54
O01836
Q6S5J6
P62753
P48349
A2AL36
Q8VC42
Q9Y4G8
P46096
Q7ZTM0
Q3UMR5
O08749
Q9H425
Q9BUR4
Q7KZI7
Q9LVT8
P26450
Q7K180
Q92545
Q3TGW2
Q0PHV7
A2CG49
P15502
Q8C180
B4E3L0
Q9NRA0
Q6PIC6
Q96293
Q8IYH0
O75363
P08524
P26754
Q9UBQ5
Q8BH44
Q7L622
Q9GZT3
Q8LF05
P34790
O00560
Q9ZUU4
Q5E963
Q15038
Q8RWV9
Q9FKV0
Q8WVM0
O60828
Q9SSF1
F4HXV6
P63037
E1BPD7
P25098
O43561
Q96GA3
P07437
A0A1L8GLH6
Q92905
Q3ULB5
P23475
Q9URY2
G5EC86
Q03001
Q9CZT8
P32589
Q922Q8
A0A1L8GGT8
P36428
Q8VYP6
P21218
A0A1L8FEC4
P28660
Q9UNW9
P46779
Q9R1K9
Q9W4W2
A8J7U0
P10798
P38432
Q9VRF2
Q9LIR4
Q8BH57
P05466
O08816
Q39102
P49211
Q9LFF6
Q8N3E9
P27816
A8I5R9
M0R3F6
Q99MW1
P16521
Q9SHE7
P41377
P19622
Q68EF6
Q9Y3A2
Q96PF2
O23095
Q9M1S4
Q8BKC5
Q9SP35
F4J5S1
F4HZI8
Q9LQZ4
Q3T0E7
P22138
Q80YE7
P30275
P15436
O08599
Q08096
Q9Y4I1
P16546
Q0WM29
G5EFT5
Q9UKX7
O94979
Q06265
P26358
Q9Y6K5
P02489
Q9BQ04
Q13283
Q8BL65
A0A1L8HE69
P35194
Q9C5M0
Q8TD22
Q9SUU5
Q8L466
Q0VC68
P53295
Q6I803
F4J4V1
Q9BZE4
Q6DJM4
Q8IYM9
Q84WV1
Q9XVI3
P59226
D3Z7P3
Q5QPL9
O08579
Q14139
Q13823
Q9Z2I0
O82221
Q2VPG9
Q96BQ5
Q3LHL9
Q9T0P4
Q4V7R1
Q3KPN5
Q9A8N4
P29084
Q9CY58
Q9CR95
Q9SVG4
Q7ZXX4
Q6GQT9
Q94BV4
P17597
Q9BTT0
Q9BZJ0
P20484
Q6NTQ5
P29590
Q9Y3D7
P27338
P11177
P68181
P62841
A8JBM7
P19659
Q53GQ0
B5TVM2
Q9FE06
Q42592
Q10430
Q86T58
P17119
Q9NQX3
Q15046
O14531
Q91WQ3
H0YH87
P48561
Q8WV44
Q96NY9
Q9HD42
Q8H103
Q9QXS1
A0A1L8FQC1
Q9M0V4
Q9BWD4
P63005
A0A1L8F8L5
P40850
Q9SIB5
Q5VUB5
Q05123
Q8RY25
A0A1L8EQ20
Q9HAJ7
P78357
Q3TY86
Q2HJ56
Q9NWH9
B4DUI3
O14897
P08F94
Q969T9
O43709
Q9Y2G0
Q6AX83
P17516
A8MS32
Q9Y6B6
O03042
Q9UNS2
Q8NHR9
Q9EPU0
Q02773
O61267
Q02641
Q5VWX1
Q6GM94
Q04836
Q96CN9
P63143
Q8CIP4
Q99627
Q92896
P62960
Q9NRC6
Q6Q137
Q92540
F4K1U5
O02217
P68103
P46087
Q13162
Q92665
Q8R326
Q62418
Q5FW52
Q91WD5
O49629
P36404
Q9LYD2
A0A1L8GUL6
Q04735
P62137
Q13418
K7EMZ9
H0YEH2
Q8LBK6
Q96AY2
Q14444
P32471
G3GBS4
O35593
Q01919
Q811D0
Q05212
P54780
P06576
Q6PBB7
Q8AVC0
Q8BJW6
F1MHM7
Q9ZPZ4
Q9Z108
Q9SD61
A8JGP5
P32497
Q8TF21
Q9LUJ5
Q96TC7
Q94K07
Q38946
Q9Y5J1
Q8C8T7
P45819
Q9H4A4
O14548
P02511
A0A1L8HRP3
P51532
Q9BXL8
Q9R1T4
F8W930
P47176
A0A287B5D7
Q12092
Q3T0V4
Q16658
Q7TMM9
Q9H9S0
P23818
Q6NW34
P41236
Q96S94
Q1EBV7
P38986
P63267
H0Y6N5
A8JJ91
Q9DCC4
P13188
Q9P0L0
Q8L403
P62270
Q39250
Q9UHB9
Q9XIB5
P00829
Q99471
P04040
Q8WV24
O75083
Q6DJK5
Q71UI9
A0A1L8FMC3
Q9CAV0
Q3KPS0
P61019
Q9M330
Q3TYD6
Q9CAA4
F4K6Z5
Q9ZUB3
P33322
Q04637
O64888
F1MN93
Q8BGG7
Q9M0V5
Q9SQY0
Q6NT76
P38666
Q14137
Q9D8E6
P28661
P36578
P17980
Q9NR00
Q5H9T9
Q69YW2
P47895
Q9C5N2
R4GEN3
P22315
Q96EP1
Q7ZTL0
P52824
Q99584
Q96MF7
Q9SGE9
Q9V877
Q9JKC6
Q9DC28
Q9JJW6
P48964
F1MP56
Q7ZYE9
O43615
G5ED39
A0A2R8VKG2
Q9SRE6
F4IE66
P28750
Q9GZS1
G5EEM5
Q86VP6
P42669
Q2KIV0
Q8BWS5
P24339
P27476
P08226
P49419
Q99PJ0
Q9C9X0
O08583
Q96EZ8
Q92572
P20431
Q9JJA9
Q80Z38
Q2TBV5
Q5VSY0
P53026
P42345
Q14982
P40070
P02730
A0A1L8GLB0
P54750
Q12933
Q9BQ39
A8IUJ4
B8H358
Q9VHP9
B1MUE1
Q6W2J9
O75964
Q8IX01
Q80ZJ1
Q9EPK2
O89114
B1MUE7
Q96LC1
O15350
Q8WUX9
Q16555
P07321
H0V4U0
O23254
Q9Y657
Q9SGZ5
P62631
Q9Y3B4
Q920P3
Q9UPR5
P17600
Q7T0R9
F4IXW2
A0A1L8EKL0
Q08467
Q9Y265
Q9FKI4
Q8IWS0
Q9LUT2
Q7SYQ4
Q8TDB6
O60832
Q9DCS9
A0A1L8GYF2
P49205
G5E8B9
Q9SYG2
Q9VHG5
P55084
P35080
P01831
Q15561
Q8WZA9
Q05048
Q8RXQ4
A0A1L8F516
Q9CAI5
P49367
P16402
F1MK30
Q9C0C2
Q9FLX7
Q9C8F7
B8ZZ50
Q9SCN8
Q9ET50
Q944K2
P53550
Q8IYB7
O14576
Q5SYD0
A8J526
P16753-2
F4HXZ1
Q9DB72
P42658
Q9UII4
Q7SZ23
Q9SNB8
Q9H6F5
P35486
Q07938
Q8BML9
Q7SY79
Q9M077
Q8NC60
Q12802
O14807
Q8CBE3
Q9Y3E7
Q9Y230
Q9QUP5
Q9M328
Q9NRF8
P35761
P00127
Q9BPY3
Q9C0B1
P33176
Q6PE96
P20700
Q8LPS9
P38698
Q9QZC2
Q5M993
P18872
A8J496
G3MX45
A0A0B4K7A6
Q7K2L1
P22953
F4J381
P80316
Q9Y285
Q5T2T1
F5H7S3
Q9SRX2
P47998
Q8VDN2
P62702
Q9UNF0
P41116
O60479
P38996
Q949M9
Q7Y175
Q60737
P53978
O82204
Q6DJH8
Q8RWT5
Q16772
O04294
A8J4S1
Q8WXW3
Q56ZQ3
Q9R0Q6
O82628
P15531
Q49MG5
Q922D8
P62805
Q9QZ88
P70336
Q16665
O08688
Q6ICX4
Q39173
Q8WU79
Q9ULU8
Q9FE18
Q14576
Q9SIK2
Q24338
P53218
A8IU49
Q04828
Q9LIP2
Q9P1F3
Q9ERI6
Q9SAG7
Q765P7
Q5XJV6
P09972
P13866
P62081
Q96AT5
Q08DU9
Q02413
Q9QZN4
Q24572
Q8L643
Q9H6R4
Q9UJ72
P12023
O00159
O23717
P29803
P25789
Q69ZU6
P35700
J3KSP2
Q8GWJ4
Q9SL49
O75880
Q6A065
Q15785
Q96LB4
Q91VK4
Q94JQ7
Q96NC0
Q4QR35
Q06323
Q8W4E1
Q9SYZ4
P13073
Q9FVW4
P31152
Q99M71
O62479
Q96J10
Q9M2B4
Q9H019
P02362
P23258
P47999
Q9NVP0
P60322
O14490
P42330
Q84JM4
P45818
Q9H1K4
Q16236
Q03555
Q7Z3B1
Q93VI4
A8HW52
Q3T0U2
P17130
Q8WV22
Q04217
P08263
F4I983
O15182
Q6A078
Q9BR77
Q9M2N5
Q05016
O95602
Q08J23
Q9C554
Q9NVU7
P38786
Q91XM9
Q505M1
Q9LTU6
B7Z4B8
P54198
Q4FZQ3
Q8N9N2
P15121
Q9H171
P58281
O15381
P25374
Q9HAV0
A8J5D4
Q9UPT5
Q16790
Q12285
Q99J47
Q6DD18
Q8NE35
Q9ZVA4
Q08745
P23634
P61978
P22607
O59810
Q9UBV8
Q3SWW9
P55786
A7YWH5
Q8BFY9
Q28141
P55145
P46948
P38840
Q9NRF9
Q80UP3
Q16891
Q8VHI6
P40429
Q93ZM7
Q9XYP7
Q9H855
A1A4H6
P56192
Q9Z329
Q9SWX9
Q15397
Q96JK9
P10586
Q7T0P5
P36041
Q09019
Q8N5A5
P41734
P02557
Q8BKN5
Q7ZWK1
P39009
Q60865
P41002
Q3UTZ3
P84091
P08970
Q9UI30
P33992
Q9Z1P6
Q99569
Q6PHQ9
E1JJR3
O43809
Q9FPH3
P39207
Q92599
O14802
F5H284
B1MUF0
P11166
Q6P9K9
P47710
Q7RTV2
Q6ZRY4
Q61885
A0A024RB53
P29197
P26048
P49916
O15067
Q8BUK6
Q32MG2
Q8L641
Q9ZP05
Q08288
Q8CCN5
P14094
Q9H501
Q13188
A8ISN3
Q2KII6
E9Q8I9
A0A0D9S7U2
Q6GMA6
P02649
Q8LBZ7
Q13492
Q5SUE7
Q9P016
O15063
P48240
Q9SKZ3
P43358
Q95RA8
Q13825
Q05639
Q9SVA6
Q9VAP2
P50580
P12754
Q9BRQ6
Q92759
Q38953
Q9Y2X0
Q6J5K9
Q08550
Q9HCC0
E9Q7G0
F8WA86
Q9NXG0
Q8IUX4
P30038
Q5T8D3
Q96AE4
Q8K057
Q8NDT2
Q6GNA6
Q3SZ90
Q8N6T7
Q70E73
O35643
A0A1L8FJ61
P34756
B0QZK4
Q9NU22
Q642N9
P28370
Q5XHE0
Q9C5J7
O22785
O88485
P14562
Q06830
P25623
O48549
P61018
Q9P1A6
Q8BSZ2
Q8R1Z4
Q8RXN3
Q8BVL9
P35611
P39723
Q66J73
P14131
F4HP91
P35235
Q12055
P23403
P25158-2
O60826
Q9H8L6
P43274
P12882
P63024
Q93VR4
Q94KE3
Q5Y5T5
P02828
Q99M87
P21573
Q71RC2
Q9P260
Q9FHG2
P43003
Q06210
Q8C729
P05129
Q9DAJ2
P84022
F4J8D3
Q7G191
Q76N89
P10363
O89086
Q08DT0
P24539
F4IH25
Q8GWW8
Q86XN8
Q63912
O60573
Q9NR21
Q08945
P53131
Q9BVJ6
O70503
Q6NXE6
Q12840
Q8I4M5
A8MS85
Q7TME2
O15540
Q6NTK9
Q9Z2C8
P60853
Q9D4F8
P15891
Q9JJ48
Q38867
Q9H9Y6
Q95XR4
Q6UB28
Q6FI13
Q99459
Q80Z37
Q96IF1
O60812
Q9T0G2
P09651
Q9STS1
G5E631
A6H769
O22703
P61964
P49023
Q6NU58
A4D1E9
Q9C9C4
Q9UJT0
Q0VBF8
P63000
P31943
Q86SQ0
P01111
P00918
P62890
Q02952
P15454
Q5BKY9
Q9UP86
F1MMG3
O95714
Q6GLI9
P07260
Q08965
Q96SQ7
H0Y6E7
Q99M80
P40283
O80588
O95202
E9Q6H8
Q29Q34
P43378
Q1MSJ5
Q96QA5
P27348
Q9SH69
Q8GXB7
Q9NTZ6
G3MY44
Q8BKX1
Q08AM6
Q6GN90
P09211
Q9SFB1
Q640C3
Q29RF7
J3KQN4
Q8NBZ0
Q02796
Q2M2Z5
Q96T21
Q14980
P83484
B1ANR0
Q17RS7
Q01469
P49040
Q9HCG8
O75410
P32121
O08914
Q8VHW2
Q9Y3A5
Q9ZPV5
Q8N543
Q42406
Q12792
P02550
Q13409
Q9SJ44
O22315
P53261
Q8VWF1
Q9FLM7
Q94K30
Q9UBP6
Q8IV48
Q9Y2A7
O04487
P46675
Q8TDJ6
Q9M1W4
F1MRX4
Q9SKZ1
Q96FJ1
Q9Y3B7
Q9SMU8
F4I045
Q6NTT2
A8IYM0
A0A1L8GFD3
Q8N3C0
Q4QR44
P17809
P62878
Q7JXA2
Q58CQ2
Q9UQB8
Q9ET47
P27692
Q9HC36
A8IHX1
Q9NS56
Q9ZUT9
P41127
Q9NR46
P28072
Q9LMI1
Q9SUN5
P53833
O02916
F1N533
Q96E29
Q9SIH1
Q9D5P4
P90786
P30822
B7ZPG0
Q03701
Q7ZY57
Q9H840
Q08554
P93655
Q15437
Q5T848
Q9GZQ8
A0A0B4JD97
Q16666
Q16533
Q7SX80
Q9CWZ7
P84309
A2A288
Q9FGE4
Q8BG51
A4GSN8
Q91YQ5
P25490
Q6P1N0
Q6PER3
Q9SIM4
Q9QZQ1
Q05785
Q99747
Q9FII7
Q9Y5K6
Q04307
Q9LHQ5
Q7L7L0
P60712
Q9JMB7
Q9NRC1
Q9FJD4
Q8N157
Q9UI95
Q8WYP5
O75122
Q9ZVS4
Q9Y2W2
P28741
Q9D415
Q38935
P06400
G3X972
Q16987
Q9LVF2
P61956
Q9BXF6
P50213
Q8CBY8
Q9H6Z4
E9Q8Q6
F5GY37
Q9UKD2
A8I2V7
Q93W03
P27105
Q6IMN6
P60866
Q86VQ0
Q8BG67
P46972
Q9FMG4
Q9SA88
Q13363
Q9SP32
Q8VYB9
Q8S8S8
Q9SU14
O75116
Q92879
Q92499
Q80UW2
P10067
Q9CQL1
O95072
Q93ZI7
Q8VEK0
O75152
Q07352
Q84TG1
P62241
Q9SKT0
P03521
P02647
Q9UFD9
Q9ULW3
Q9BW27
P54199
P09052
O64760
A8J2H1
P25701
Q6NTT0
Q8IVF7
A4FUD9
A8HQ14
Q12765
P49006
Q9CX86
Q14738
Q9EQJ9
Q03466
P61809
P20342
Q9FJL0
A2AHG0
Q8SY33
P0CB38
P59910
A0A1L8HCS3
Q9SKI4
A5PKW4
Q13509
O00444
P50993
Q80WM5
O75155
Q9LF33
O49482
Q5XGU0
Q8VCY8
Q9UNH5
Q9FGF0
Q9HBD4
O95954
Q9H027
P09874
Q16720
Q9P1Y5
P97427
Q01853
Q94JX8
P26640
Q76I81
Q91903
O94806
Q9LYA9
Q9LJE4
Q5JVS0
Q9Y2I8
Q86XR8
F4JHI1
Q00729
O15479
O00186
Q5E958
Q6DKB9
P51955
O94242
P27797
Q9ESN6
P42858
Q05066
Q3T003
Q13151
Q9BRL6
Q9P7Q8
P45973
Q14562
Q9ZU46
P23769
Q5JSZ5
Q3UTQ8
P40222
Q9SFH9
Q9FXI5
Q7ZXE7
Q9SKD3
Q9UQB3
P46937
O15066
Q9BY11
Q84JW1
Q96IX5
P63174
P08018
Q05469
Q8WV53
Q9ZW35
Q1PDV2
Q9CA67
Q9CWG9
O95741
Q10428
Q9UKY1
Q9CQ75
Q15811
P14859
A0A1L8GVA6
Q96A78
Q9M1R2
Q86WG5
P46248
Q15366
Q63ZY3
A0A1L8HN70
Q8VZJ5
P38715
Q9M7X9
Q84TF0
A8IZ94
Q6PAD3
Q9Y2J8
Q8K3M6
F4IRI1
P28742
P25311
Q5H909
Q2KII5
Q5U127
I3L2L5
Q8BM13
P39517
I3L0A0
A6QNT4
Q9FKK1
Q8CHP5
Q9D4H1
Q8CC35
Q9FFT9
Q54VP4
Q61285
Q15365
P01023
Q5DTY9
P51863
Q93VH5
Q9LTT8
F1MMB9
O60293
Q9M0D2
Q91YH6
A8IVZ3
P33175
A0A1I9LSC0
A0A1L8ERX6
Q9Y2Q3
Q6UWR7
Q5C9Z4
Q9HB58
B5DE31
Q5BI67
Q9Y6X2
A0A0G2JMS6
O43306
Q8W4R3
P23686
P09619
O14827
P40336
Q9P2R3
Q9UJ98
P60033
Q3UHD1
Q96F15
P07199
Q9C5R8
Q8BNN1
Q13155
P35579
Q9Z218
Q03018
Q9GZR7
Q9SSB5
Q9Y4L1
Q9P299
Q08460
Q8LA16
Q9UHA3
Q12906
Q94F88
P38713
B9EKR1
Q9SDS7
P62331
Q9Y2R9
Q28009
P08475
Q96FQ6
Q7Z7A1
Q8BPU7
P04553
Q96JE9
Q9LJV8
Q9S9K7
Q7TNM2
P52297
Q8BIZ1
P42842
Q0WNX3
Q60662
Q5SQI0
Q04690
Q08752
Q16198
Q8TF40
Q8K4R9
Q08379
Q9Y266
A0A090AX62
P63096
Q9FFB3
Q9LU93
Q9LZF6
Q9BQS7
Q9H586
O94973
Q8WXF1
Q9FQ04
Q9NW75
P47740
F4J8L1
P97461
P58546
P62306
Q5TCZ1
Q96E91
Q9NRW1
Q9FNE4
Q9H6S0
P08758
Q9LV66
P92935
E1BMI6
P39447
Q8NG66
Q9ZV45
Q9NPA8
P21359
Q9LSP5
B1MUE4
Q80ZF8
Q13627
P38557
P38112
Q12446
Q9NYV6
E9PZ19
Q9CQZ5
O88712
Q9NYI0
Q93050
A9ULV8
Q8W493
Q15393
Q91ZP9
O81147
P38863
A0A1L8HKM0
Q9LX99
O54946
E9PXQ7
A1A638
Q969M1
P29469
Q9H869
P40306
Q86YS3
Q9GT24
Q7SY77
P26196
A8IGV8
Q9SLB9
O93522
Q6PF26
Q7YRA3
Q9Y314
Q9Z2I2
P29728
P52209
Q8L3P4
Q9EPR5
Q03141
Q8NEJ9
Q9H7U0
Q8K0V2
P41115
P59190
Q9VNF8
Q42572
Q9H0E2
Q96JY7
Q9JMG3
O60260
Q86UE4
Q96CL3
Q41372
P49448
Q5H9F3
P38631
Q9W3N8
Q86UP2
A0A1P8BD18
P40055
A0A1L8GWS9
A1L020
P57743
P38919
Q96QJ8
Q9ZUC0
Q8AVB7
Q9SJT4
Q9SJ20
Q9Z214-1
Q9Y4E5
Q9LIE1
O96020
E1UZH7
Q9CAF6
O00401
Q8BG89
Q9C8N0
Q02248
Q94B60
Q61941
Q9ULD0
Q8VHJ5
P38420
Q96T60
Q8NBX0
P07258
Q9H9F8
P02316
Q03898
Q6NZJ6
Q9WVG6
Q6DFV3
Q9UNQ2
Q99784
Q3V6T2
Q96FE5
Q5T5U3
Q24117
P18573
Q96I25
Q8AVN8
Q92805
Q5EE01
P92985
Q8TBZ0
Q9LJG8
P34931
Q9CQC7
Q96FK6
Q8L860
Q84U73
P36970
Q8WV60
Q96F86
O15169
O60841
P37840
Q96292
A0A1L8G0L3
Q9FKS5
Q9BYG3
Q8L733
Q39061
Q92629
Q6DE30
P23396
P52701
Q8N136
O22126
Q9GZS3
P55087
Q9UK58
A1L2Q6
P38151
P19338
Q16531
Q93052
G5EBV6
Q791V5
P30085
Q8C0C7
O55125
P32969
Q13487
O35737
Q08457
Q8WZ33
Q6KC79
Q13123
P16330
Q9NUL7
P25367
Q02748
Q3V3R1
Q9NXF1
F8W1T6
Q9BX40
A0A0B4KG66
O43805
Q08601
P53905
P70392
P35614
Q5TGY3
O23593
Q92804-2
Q9SRY5
Q6ZQ82
Q9FVT2
Q8R0L9
F1R810
Q5T0V7
P25604
Q9LV21
P20073
G3X6I6
P62754
A6NHR9
Q9P805
Q9Y6K9
Q13561
P20671
Q9Y4F1
Q92794
O70443
P38747
Q3UUF8
Q9SYB5
P20648
A0A1L8ELQ5
Q9LYC7
P29594
P05063
Q9STW1
Q9LZG0
F4I9J7
E7EQV9
Q99877
Q3B726
P49411
P02253
Q9FME2
Q9H9J6
Q14C86
P12849
A0A1L8FK58
A6H687
Q5JVF3
Q969X6
Q12837
P39516
J3QLL0
P57740
A0A1L8HQI1
Q43870
Q8JZP2
P14904
Q9DCX2
Q99JB8
O60493
P53199
Q93ZY3
P04642
Q2YD98
P70206
P26041
P59823
Q5U558
P12657
P34560
P42208
Q7SYX0
O35678
A9QM74
Q9UDY4
P50416
Q66L23
Q9H9B4
P48962
A5D7D9
Q53R41
Q08992
P55160
P27140
P50518
Q0IIL6
O22922
O35857
P53985
Q6PFX7
Q6PGS3
P01100
Q9NT12
A0A1L8H563
A1L2S9
Q5E924
P30086
P14907
Q9ZPW5
P38606
P61106
Q8IZD9
P62264
P18616
Q13185
O75934
P36094
Q86TG7
Q61699
Q8L3W1
P47977
G3XA57
Q9LXZ4
P54289
P33418
Q566I3
Q9Y5V3
Q9Y5S2
Q8TD16
Q8C7X2
Q03940
P29547
P47120
P57106
Q3ECP0
O35613
O75828
Q13547
Q3TC33
P32961
Q0VCY3
Q8NG50
Q9UPQ9
Q9VCN7
Q86UN3
Q9LF46
Q8K310
Q9BQA5
Q91Y20
P62633
Q8CH72
O49299
Q8IZP0
P27361
Q9C9C5
Q8K4E0
P55060
M9NFQ7
Q8C0N1
Q9ULD2
Q9Y315
A0A1P8AWX3
P0CH28
P35249
Q9H0Z9
P34331-2
Q6GN00
Q5SW96
P31939
O94772
Q04067
Q94EH8
Q8N417
A0A1L8HKP3
Q08AE8
Q9LPP3
Q70FJ1
Q9H8H2
Q9SUI5
Q9LNJ3
Q84Y02
Q96RT8
Q09898
Q9UIA9
Q9LT08
O81283
Q9H116
Q13057
P35719
A6H5Z3
Q9VCU7
Q8LGC6
Q9Y6Y0
Q01780
P62826
Q9Y4F5
Q08257
Q9FFF4
Q9LDX1
O88935
P14152
O43488
P61982
O76024
P51149
P04370
Q07955
P61157
P24666
Q9CWE0
Q15637
Q8H1E2
Q61137
P45983
Q15797
P00873
Q8H104
Q8N9N7
Q9FT93
P53849
P62497
P59224
Q13905
P62855
Q9N363
Q9LZ45
Q9NRN9
Q93ZQ9
Q9LEX1
O82307
Q61011
Q7TT50
O08788
O43432
P70404
P08238
Q6NRX1
A1Z8C4
Q8C3F2
P00899
Q84V18
Q9Y6N8
O95139
Q9UMS4
P52410
Q9Y2H1
Q810U3
Q02053
Q9C7I5
P43006
Q2NKQ1
Q9Y281
Q494N5
Q13402
Q8L4B2
Q03717
A6QLG5
Q9CRD2
Q811U3
Q14203
Q9NYL9
A0A1P8AVE9
A1YSB4
O35449
O95402
Q9NQ29
Q80YA9
P51430
Q949U7
Q94131
P42795
P63241
Q61315
Q6ZN04
Q06338
P84095
Q9SKR2
Q155Q3
Q99297
O15228
P9WI75
P18615
P32562
Q94A94
Q9DCN2
P39054
A8HNG8
Q86UL8
Q9Y6D5
Q6URW6
P35189
P34808
Q02750
Q9UPV7
Q8WWI1
P51648
A8HXC5
Q61171
Q9FIB6
P62913
Q6P1Q9
O43781
P38132
O24646
E9PNH7
Q14204
Q9W517
Q9UG39
Q9LKU3
Q9SAJ6
A0A1L8FRS6
Q15149
P05213
Q16629
P07205
P10275
Q9DAS9
P31648
Q9JKY5
P23594
Q9UNZ5
Q92561
Q6NXT1
I3L3P7
E1BC14
O95049
Q92615
A0A1P8B9R0
Q6IE36
O00445
O15131
O09032
P87245
Q9LHL2
Q8WN55
O55126
Q92597
Q9ULJ1
P63208
Q96NS1
P46013
Q9FJH6
Q9VGI4
P31001
Q09666
F5GY55
Q0P3Q8
Q8VZG2
Q9WVR4
Q2Q1W2
O76050
Q9UJS0
P0CAW8
P28653
Q8BX10
D3YXK0
Q9SPK5
Q86SG6
Q9UHD8
Q9UQ03
P11217
P34897
Q2HJ65
Q39212
A0MZ66
Q14511
Q9ESW4
G3MWV5
Q93VC7
Q04899
Q67YA7
Q9H903
Q9FZA2
Q94JQ4
Q3ZCM7
Q9UKA9
O70251
P78362
Q8IY37
P21266
Q15937
P42731
P70168
O94487
Q17436
O43684
Q9ZPX8
Q96DN5
Q1H595
Q56WN1
B1WBD5
P32895
B4DEB1
Q9SZQ5
P70318
A8J0S5
B7JA24
P38961
A2VDA3
E1BM58
Q8CGC7
P46459
Q99946
O55131
A6NE02
O95416
Q07936
Q84TD8
Q41963
Q9P031
P30999
Q99878
Q96TA2
P33242
Q9FZ43
Q93VP9
P68104
Q5U566
O81821
Q7ZX92
O14920
Q12754
P68372
P56135
P23528
O94925
F4JRJ6
Q39230
P97813
O08992
P61266
P53080
P39998
Q9M356
Q9SFX3
Q9XW79
A0A1L8ENQ2
Q6GPS6
Q9H3H4
Q07002
C5MKY7
Q9NRW7
Q13951
P53007
E7EMC6
Q5U458
Q9LJG3
[truncated: 7,861 more rows]

## Sheet: DrLLPS
P14324
O64632
Q5SW79
O88735
Q96KR1
Q15436
Q68FH0
Q80Z24
Q5DTT2
P40024
Q42564
Q9SIU8
A0A0B4KFL3
P60201
Q9NRA8
Q9LK30
Q9Y2H0
P36957
O70439
P20649
Q00684
Q7L0J3
P0CG53
O60218
Q9BZZ5
Q95ZK7
P50277
Q13153
Q9LZM1
P62280
Q9LXT5
O35098
Q6EDY6
Q9M291
Q9ZVX7
P25686
Q12411
Q86V81
P81274
Q9C907
F7BAB2
P36776
Q60902
Q92930
O95429
P49691
Q93YS7
A2RVS6
A8J2S3
P03962
A1Z7A8
Q9NYY8
Q04447
Q9SL96
P54274
P08247
O65655
Q07844
Q9FMD9
A8IZH4
Q8BJ42
O75390
Q58D06
Q9UQB9
P84103
Q80T41
A8HPS9
Q9NY47
P06100
P53743
Q02971
Q8WUA4
Q9FX54
O01836
Q6S5J6
P62753
P48349
A2AL36
Q8VC42
Q9Y4G8
P46096
Q3UMR5
O08749
Q9H425
Q9BUR4
Q7KZI7
Q9LVT8
P26450
Q7K180
Q92545
Q3TGW2
Q0PHV7
A2CG49
P15502
Q8C180
Q9NRA0
Q6PIC6
Q96293
O75363
P08524
P26754
Q9UBQ5
Q8BH44
Q9GZT3
Q8LF05
P34790
O00560
Q9ZUU4
Q5E963
Q15038
Q8RWV9
Q9FKV0
Q8WVM0
O60828
Q9SSF1
F4HXV6
P63037
E1BPD7
P25098
O43561
P07437
Q92905
Q3ULB5
P23475
Q9URY2
G5EC86
Q03001
Q9CZT8
P32589
Q922Q8
P36428
Q8VYP6
P21218
P28660
Q9UNW9
P46779
Q9R1K9
A8J7U0
P10798
P38432
Q9VRF2
Q9LIR4
Q8BH57
P05466
O08816
Q39102
P49211
Q9LFF6
Q8N3E9
P27816
A8I5R9
Q99MW1
P16521
Q9SHE7
P41377
Q68EF6
Q9Y3A2
Q96PF2
O23095
Q9M1S4
Q8BKC5
Q9SP35
F4J5S1
F4HZI8
Q9LQZ4
Q3T0E7
P22138
Q80YE7
P30275
P15436
O08599
Q08096
Q9Y4I1
P16546
Q0WM29
G5EFT5
Q9UKX7
O94979
Q06265
P26358
Q9Y6K5
P02489
Q9BQ04
Q13283
Q8BL65
P35194
Q9C5M0
Q8TD22
Q9SUU5
Q8L466
Q0VC68
P53295
F4J4V1
Q9BZE4
Q8IYM9
Q84WV1
Q9XVI3
P59226
D3Z7P3
O08579
Q14139
Q13823
Q9Z2I0
O82221
Q96BQ5
Q3LHL9
Q9T0P4
P29084
Q9CY58
Q9CR95
Q9SVG4
Q6GQT9
Q94BV4
P17597
Q9BTT0
P20484
P29590
Q9Y3D7
P27338
P11177
P68181
P62841
A8JBM7
Q53GQ0
B5TVM2
Q9FE06
Q42592
Q10430
P17119
Q9NQX3
Q15046
O14531
Q91WQ3
P48561
Q8WV44
Q9HD42
Q8H103
Q9QXS1
Q9M0V4
P63005
P40850
Q9SIB5
Q5VUB5
Q05123
Q8RY25
P78357
Q3TY86
Q2HJ56
Q9NWH9
P08F94
Q969T9
O43709
Q9Y2G0
P17516
A8MS32
Q9Y6B6
Q9UNS2
Q8NHR9
Q9EPU0
Q02773
O61267
Q02641
Q5VWX1
Q04836
P63143
Q8CIP4
Q99627
Q92896
P62960
Q6Q137
Q92540
F4K1U5
O02217
P68103
P46087
Q13162
Q92665
Q8R326
Q62418
Q5FW52
Q91WD5
O49629
P36404
Q9LYD2
Q04735
P62137
Q13418
Q8LBK6
Q14444
P32471
O35593
Q01919
Q811D0
Q05212
P54780
P06576
Q8BJW6
F1MHM7
Q9ZPZ4
Q9Z108
Q9SD61
A8JGP5
P32497
Q8TF21
Q9LUJ5
Q96TC7
Q94K07
Q38946
Q9Y5J1
Q8C8T7
P45819
Q9H4A4
O14548
P02511
Q9BXL8
P51532
Q9R1T4
P47176
A0A287B5D7
Q3T0V4
Q16658
Q7TMM9
P23818
Q6NW34
P41236
Q1EBV7
P38986
P63267
A8JJ91
Q9DCC4
P13188
Q9P0L0
Q8L403
P62270
Q39250
Q9UHB9
Q9XIB5
P00829
Q99471
O75083
Q71UI9
Q9CAV0
P61019
Q9M330
Q3TYD6
Q9CAA4
F4K6Z5
Q9ZUB3
P33322
Q04637
O64888
F1MN93
Q8BGG7
Q9M0V5
Q9SQY0
P38666
Q14137
Q9D8E6
P28661
P36578
P17980
Q5H9T9
Q69YW2
P47895
Q9C5N2
R4GEN3
P22315
Q99584
Q9SGE9
Q9V877
Q9JKC6
Q9DC28
Q9JJW6
P48964
F1MP56
O43615
G5ED39
A0A2R8VKG2
Q9SRE6
F4IE66
P28750
Q9GZS1
G5EEM5
Q86VP6
P42669
Q2KIV0
Q8BWS5
P24339
P27476
P08226
P49419
Q99PJ0
Q9C9X0
O08583
Q96EZ8
Q92572
P20431
Q9JJA9
Q80Z38
Q2TBV5
P53026
P42345
Q14982
P40070
P02730
P54750
Q12933
Q9BQ39
A8IUJ4
Q9VHP9
Q6W2J9
O75964
Q8IX01
Q80ZJ1
Q9EPK2
O89114
O15350
Q16555
P07321
H0V4U0
O23254
Q9SGZ5
P62631
Q9Y3B4
Q920P3
Q9UPR5
P17600
F4IXW2
Q08467
Q9Y265
Q9FKI4
Q8IWS0
Q9LUT2
Q8TDB6
O60832
Q9DCS9
P49205
G5E8B9
Q9SYG2
Q9VHG5
P55084
P35080
P01831
Q8WZA9
Q05048
Q8RXQ4
Q9CAI5
P49367
F1MK30
Q9C0C2
Q9FLX7
Q9C8F7
Q9SCN8
Q9ET50
Q944K2
P53550
Q8IYB7
O14576
Q5SYD0
A8J526
F4HXZ1
Q9DB72
P42658
Q9SNB8
Q9H6F5
P35486
Q07938
Q8BML9
Q9M077
Q8NC60
Q12802
O14807
Q8CBE3
Q9Y3E7
Q9Y230
Q9QUP5
Q9M328
Q9NRF8
P35761
P00127
Q9BPY3
P33176
P20700
Q8LPS9
P38698
Q9QZC2
P18872
A8J496
G3MX45
P22953
F4J381
P80316
Q9Y285
Q5T2T1
Q9SRX2
P47998
Q8VDN2
P62702
Q9UNF0
Q7Y175
P38996
Q949M9
Q60737
P53978
O82204
Q8RWT5
Q16772
O04294
A8J4S1
Q8WXW3
Q56ZQ3
Q9R0Q6
O82628
P15531
Q49MG5
Q922D8
Q9QZ88
P70336
Q16665
O08688
Q6ICX4
Q39173
Q8WU79
Q9ULU8
Q9FE18
Q14576
Q9SIK2
Q24338
P53218
A8IU49
Q04828
Q9LIP2
Q9P1F3
Q9ERI6
Q9SAG7
Q765P7
Q5XJV6
P09972
P13866
P62081
Q08DU9
Q02413
Q9QZN4
Q24572
Q8L643
Q9H6R4
Q9UJ72
P12023
O00159
O23717
P29803
P25789
Q69ZU6
P35700
Q8GWJ4
Q9SL49
O75880
Q6A065
Q15785
Q96LB4
Q91VK4
Q94JQ7
Q96NC0
Q06323
Q8W4E1
Q9SYZ4
P13073
Q9FVW4
P31152
Q99M71
O62479
Q9M2B4
Q9H019
P23258
P47999
P60322
O14490
P42330
Q84JM4
P45818
Q9H1K4
Q16236
Q7Z3B1
Q93VI4
A8HW52
Q3T0U2
Q8WV22
Q04217
P08263
F4I983
O15182
Q6A078
Q9BR77
Q9M2N5
Q05016
O95602
Q08J23
Q9C554
Q9NVU7
P38786
Q91XM9
Q9LTU6
P54198
Q8N9N2
P15121
Q9H171
P58281
O15381
P25374
Q9HAV0
A8J5D4
Q9UPT5
Q99J47
Q12285
Q8NE35
Q9ZVA4
Q08745
P23634
P61978
P22607
O59810
Q9UBV8
Q3SWW9
P55786
A7YWH5
Q8BFY9
Q28141
P55145
P46948
P38840
Q9NRF9
Q80UP3
Q16891
Q8VHI6
Q93ZM7
Q9XYP7
A1A4H6
P56192
Q9Z329
Q9SWX9
Q15397
P10586
P36041
Q09019
Q8N5A5
P41734
P02557
Q8BKN5
P39009
Q60865
P41002
Q3UTZ3
P84091
P08970
Q9UI30
P33992
Q9Z1P6
Q99569
Q6PHQ9
E1JJR3
O43809
Q9FPH3
P39207
Q92599
O14802
F5H284
P11166
Q6P9K9
P47710
Q7RTV2
Q6ZRY4
Q61885
P29197
P26048
P49916
O15067
Q8BUK6
Q32MG2
Q8L641
Q9ZP05
Q08288
Q8CCN5
P14094
Q9H501
Q13188
A8ISN3
Q2KII6
E9Q8I9
A0A0D9S7U2
P02649
Q8LBZ7
Q13492
Q5SUE7
Q9P016
O15063
P48240
Q9SKZ3
P43358
Q95RA8
Q13825
Q05639
Q9SVA6
Q9VAP2
P50580
P12754
Q9BRQ6
Q92759
Q38953
Q08550
Q9HCC0
E9Q7G0
Q9NXG0
Q8IUX4
P30038
Q5T8D3
Q96AE4
Q8K057
Q8NDT2
Q8N6T7
Q3SZ90
Q70E73
O35643
P34756
Q9NU22
P28370
Q9C5J7
O22785
O88485
P14562
Q06830
P25623
O48549
P61018
Q9P1A6
Q8BSZ2
Q8R1Z4
Q8RXN3
Q8BVL9
P35611
P39723
P14131
F4HP91
P35235
Q12055
O60826
P43274
Q9H8L6
P63024
Q93VR4
Q94KE3
Q5Y5T5
P02828
Q99M87
Q71RC2
Q9P260
Q9FHG2
P43003
Q06210
Q8C729
P05129
Q9DAJ2
P84022
F4J8D3
Q7G191
Q76N89
P10363
O89086
Q08DT0
P24539
F4IH25
Q8GWW8
Q86XN8
Q63912
O60573
Q08945
P53131
Q9BVJ6
O70503
Q6NXE6
Q12840
Q8I4M5
A8MS85
Q7TME2
O15540
Q9Z2C8
P60853
Q9D4F8
P15891
Q9JJ48
Q38867
Q9H9Y6
Q95XR4
Q6UB28
Q6FI13
Q99459
Q80Z37
Q96IF1
O60812
Q9T0G2
P09651
Q9STS1
G5E631
A6H769
O22703
P61964
P49023
Q9C9C4
Q9UJT0
Q0VBF8
P63000
P31943
Q86SQ0
P01111
P00918
P62890
Q02952
P15454
Q5BKY9
F1MMG3
O95714
P07260
Q08965
Q99M80
P40283
O80588
O95202
E9Q6H8
Q29Q34
P43378
Q1MSJ5
Q96QA5
P27348
Q9SH69
Q8GXB7
Q9NTZ6
G3MY44
Q8BKX1
Q08AM6
P09211
Q9SFB1
Q29RF7
Q8NBZ0
Q2M2Z5
Q96T21
Q14980
P83484
Q17RS7
Q01469
P49040
Q9HCG8
O75410
P32121
O08914
Q8VHW2
Q9Y3A5
Q9ZPV5
Q8N543
Q42406
Q12792
Q13409
Q9SJ44
O22315
P53261
Q8VWF1
Q9FLM7
Q94K30
Q9UBP6
Q9Y2A7
O04487
P46675
Q8TDJ6
Q9M1W4
F1MRX4
Q9SKZ1
Q9Y3B7
Q9SMU8
F4I045
A8IYM0
Q8N3C0
P17809
P62878
Q58CQ2
Q9UQB8
Q9ET47
P27692
Q9HC36
A8IHX1
Q9NS56
Q9ZUT9
P41127
Q9NR46
P28072
Q9LMI1
Q9SUN5
P53833
F1N533
Q96E29
Q9SIH1
Q9D5P4
P90786
P30822
Q03701
Q9H840
Q08554
P93655
Q15437
Q5T848
Q9GZQ8
A0A0B4JD97
Q16533
Q9CWZ7
P84309
Q9FGE4
Q8BG51
A4GSN8
Q91YQ5
Q6P1N0
Q6PER3
Q9SIM4
Q9QZQ1
Q99747
Q9FII7
Q04307
Q9LHQ5
Q7L7L0
P60712
Q9JMB7
Q9NRC1
Q9FJD4
Q8N157
Q9UI95
Q8WYP5
O75122
Q9ZVS4
Q9Y2W2
P28741
Q9D415
Q38935
P06400
G3X972
Q9LVF2
P61956
Q9BXF6
P50213
Q8CBY8
Q9H6Z4
E9Q8Q6
Q9UKD2
A8I2V7
Q93W03
P27105
Q86VQ0
Q8BG67
P46972
Q9FMG4
Q9SA88
Q13363
Q9SP32
Q8VYB9
Q8S8S8
Q9SU14
O75116
Q92879
Q92499
Q80UW2
Q9CQL1
O95072
Q93ZI7
Q8VEK0
O75152
Q84TG1
P62241
Q9SKT0
P02647
Q9UFD9
Q9ULW3
Q9BW27
P54199
O64760
A8J2H1
P25701
Q8IVF7
A4FUD9
A8HQ14
Q12765
P49006
Q9CX86
Q14738
Q9EQJ9
Q03466
P61809
Q9FJL0
A2AHG0
Q8SY33
P0CB38
P59910
Q9SKI4
A5PKW4
Q13509
O00444
P50993
Q80WM5
O75155
Q9LF33
O49482
Q8VCY8
Q9UNH5
Q9FGF0
O95954
P09874
Q16720
Q9P1Y5
P97427
Q01853
Q94JX8
P26640
Q76I81
O94806
Q9LYA9
Q9LJE4
Q5JVS0
Q9Y2I8
Q86XR8
F4JHI1
Q00729
O15479
O00186
Q5E958
P51955
O94242
P27797
Q9ESN6
P42858
Q3T003
Q13151
Q9BRL6
Q9P7Q8
P45973
Q14562
Q9ZU46
Q5JSZ5
Q3UTQ8
P40222
Q9SFH9
Q9FXI5
Q9SKD3
Q9UQB3
O15066
Q9BY11
Q84JW1
Q96IX5
P63174
P08018
Q05469
Q9ZW35
Q1PDV2
Q9CA67
Q9CWG9
O95741
Q10428
Q9CQ75
Q15811
P14859
Q9M1R2
Q86WG5
P46248
Q15366
Q63ZY3
Q8VZJ5
P38715
Q9M7X9
Q84TF0
A8IZ94
Q9Y2J8
F4IRI1
P28742
P25311
Q2KII5
Q5U127
Q8BM13
P39517
I3L0A0
A6QNT4
Q9FKK1
Q8CHP5
Q9D4H1
Q8CC35
Q9FFT9
Q61285
Q15365
P01023
Q5DTY9
P51863
Q93VH5
Q9LTT8
F1MMB9
O60293
Q9M0D2
Q91YH6
A8IVZ3
P33175
A0A1I9LSC0
Q9Y2Q3
Q6UWR7
Q5C9Z4
Q9HB58
B5DE31
A0A0G2JMS6
Q8W4R3
P23686
P09619
O14827
P40336
Q9P2R3
Q9UJ98
P60033
Q3UHD1
Q96F15
P07199
Q9C5R8
Q8BNN1
Q13155
P35579
Q9Z218
Q03018
Q9GZR7
Q9SSB5
Q9Y4L1
Q9P299
Q08460
Q8LA16
Q9UHA3
Q12906
Q94F88
B9EKR1
Q9SDS7
P62331
Q9Y2R9
Q28009
Q96FQ6
Q7Z7A1
Q8BPU7
Q96JE9
Q9LJV8
Q9S9K7
Q7TNM2
Q8BIZ1
P42842
Q0WNX3
Q60662
Q5SQI0
Q04690
Q08752
Q8TF40
Q8K4R9
Q08379
Q9Y266
P63096
Q9FFB3
Q9LU93
Q9LZF6
Q9BQS7
O94973
Q8WXF1
Q9FQ04
Q9NW75
P47740
F4J8L1
P97461
P58546
P62306
Q5TCZ1
Q9NRW1
Q9FNE4
Q9H6S0
P08758
Q9LV66
P92935
E1BMI6
P39447
Q9ZV45
Q9LSP5
Q80ZF8
Q13627
P38557
P38112
Q9NYV6
E9PZ19
Q9CQZ5
O88712
Q9NYI0
Q93050
Q8W493
Q91ZP9
O81147
P38863
Q9LX99
O54946
E9PXQ7
Q969M1
P29469
Q86YS3
P40306
Q9GT24
P26196
A8IGV8
Q9SLB9
Q7YRA3
Q9Y314
Q9Z2I2
P29728
P52209
Q8L3P4
Q9EPR5
Q03141
Q8NEJ9
Q8K0V2
P59190
Q42572
Q9H0E2
Q9JMG3
O60260
Q86UE4
P49448
Q5H9F3
P38631
Q9W3N8
Q86UP2
A0A1P8BD18
P40055
A1L020
P57743
P38919
Q9ZUC0
Q9SJT4
Q9SJ20
Q9Y4E5
Q9LIE1
O96020
Q9CAF6
O00401
Q8BG89
Q9C8N0
Q02248
Q94B60
Q61941
Q9ULD0
Q8VHJ5
P38420
Q96T60
Q8NBX0
P07258
P02316
Q03898
Q6NZJ6
Q6DFV3
Q9UNQ2
Q99784
Q3V6T2
Q96FE5
Q5T5U3
Q24117
Q96I25
P92985
Q8TBZ0
Q9CQC7
Q9LJG8
P34931
Q96FK6
Q8L860
Q84U73
P36970
Q8WV60
Q96F86
O15169
O60841
Q96292
Q9FKS5
Q9BYG3
Q8L733
Q39061
Q92629
P52701
P23396
Q8N136
O22126
Q9GZS3
P55087
Q9UK58
P38151
P19338
Q16531
Q93052
G5EBV6
Q791V5
P30085
Q8C0C7
O55125
P32969
Q13487
O35737
Q08457
Q6KC79
Q13123
P16330
Q9NUL7
P25367
Q02748
Q3V3R1
Q9NXF1
Q9BX40
A0A0B4KG66
O43805
Q08601
P53905
P70392
P35614
O23593
Q9SRY5
Q6ZQ82
Q9FVT2
Q8R0L9
F1R810
Q9LV21
P20073
G3X6I6
P62754
A6NHR9
Q9P805
Q13561
Q9Y6K9
P20671
Q9Y4F1
Q92794
O70443
P38747
Q3UUF8
Q9SYB5
P20648
Q9LYC7
P29594
P05063
Q9STW1
Q9LZG0
F4I9J7
Q3B726
P49411
P02253
Q9FME2
Q14C86
P12849
A6H687
Q5JVF3
Q969X6
P39516
Q43870
Q8JZP2
Q9DCX2
Q99JB8
O60493
P53199
Q93ZY3
P04642
Q2YD98
P70206
P26041
P59823
P12657
P34560
P42208
O35678
A9QM74
Q9UDY4
P50416
Q9H9B4
P48962
A5D7D9
Q53R41
Q08992
P55160
P27140
P50518
Q0IIL6
O22922
O35857
P53985
Q6PFX7
P01100
Q5E924
P30086
P14907
Q9ZPW5
P38606
P61106
Q8IZD9
P62264
P18616
Q13185
O75934
P36094
Q86TG7
Q61699
Q8L3W1
P47977
G3XA57
Q9LXZ4
P54289
P33418
Q9Y5V3
Q9Y5S2
Q8C7X2
Q03940
P29547
P47120
P57106
Q3ECP0
O35613
O75828
Q13547
Q3TC33
P32961
Q0VCY3
Q9VCN7
Q9UPQ9
Q86UN3
Q9LF46
Q8K310
Q9BQA5
Q91Y20
P62633
Q8CH72
O49299
Q8IZP0
P27361
Q9C9C5
Q8K4E0
P55060
Q8C0N1
Q9ULD2
Q9Y315
A0A1P8AWX3
P0CH28
P35249
Q9H0Z9
Q5SW96
P31939
O94772
Q04067
Q94EH8
Q08AE8
Q9LPP3
Q70FJ1
Q9H8H2
Q9SUI5
Q9LNJ3
Q84Y02
Q96RT8
Q09898
Q9UIA9
Q9LT08
O81283
Q13057
P35719
A6H5Z3
Q8LGC6
Q9Y6Y0
Q01780
P62826
Q9Y4F5
Q08257
Q9FFF4
Q9LDX1
O88935
P14152
O43488
P61982
O76024
P51149
P04370
Q07955
P61157
P24666
Q9CWE0
Q15637
Q8H1E2
Q61137
P45983
Q15797
P00873
Q8H104
Q8N9N7
Q9FT93
P53849
P62497
P59224
Q13905
P62855
Q9N363
Q9LZ45
Q93ZQ9
Q9LEX1
O82307
Q61011
Q7TT50
O08788
O43432
P70404
P08238
A1Z8C4
Q8C3F2
P00899
Q84V18
Q9Y6N8
O95139
Q9UMS4
P52410
Q9Y2H1
Q810U3
Q02053
Q9C7I5
P43006
Q2NKQ1
Q9Y281
Q494N5
Q8L4B2
Q03717
A6QLG5
Q9CRD2
Q14203
Q9NYL9
A0A1P8AVE9
A1YSB4
O35449
O95402
Q9NQ29
Q80YA9
P51430
Q949U7
Q94131
P42795
Q61315
Q6ZN04
Q06338
P84095
Q9SKR2
Q155Q3
Q99297
O15228
P18615
P32562
Q94A94
Q9DCN2
P39054
A8HNG8
Q86UL8
Q9Y6D5
Q6URW6
P34808
Q02750
Q9UPV7
Q8WWI1
P51648
A8HXC5
Q61171
Q9FIB6
P62913
Q6P1Q9
O43781
P38132
O24646
Q14204
Q9W517
Q9LKU3
Q9SAJ6
Q15149
P05213
Q16629
P07205
Q9DAS9
P31648
Q9JKY5
P23594
Q9UNZ5
Q92561
Q6NXT1
E1BC14
Q92615
A0A1P8B9R0
O00445
O15131
O09032
P87245
Q9LHL2
Q8WN55
O55126
Q92597
Q9ULJ1
P63208
Q96NS1
P46013
Q9FJH6
Q9VGI4
P31001
Q09666
Q9WVR4
Q8VZG2
Q2Q1W2
O76050
Q9UJS0
P28653
Q8BX10
D3YXK0
Q9SPK5
Q86SG6
Q9UHD8
Q9UQ03
P11217
P34897
Q2HJ65
Q39212
A0MZ66
Q14511
Q9ESW4
G3MWV5
Q93VC7
Q04899
Q67YA7
Q9H903
Q9FZA2
Q94JQ4
Q3ZCM7
Q9UKA9
O70251
P78362
Q8IY37
P21266
Q15937
P42731
P70168
O94487
O43684
Q9ZPX8
Q96DN5
Q1H595
Q56WN1
P32895
Q9SZQ5
P70318
A8J0S5
P38961
E1BM58
Q8CGC7
P46459
Q99946
O55131
A6NE02
O95416
Q41963
Q9P031
P30999
Q99878
Q96TA2
P33242
Q9FZ43
Q93VP9
P68104
O81821
O14920
Q12754
P68372
P56135
P23528
O94925
F4JRJ6
Q39230
P97813
O08992
P61266
P53080
P39998
Q9M356
Q9SFX3
Q9XW79
Q07002
Q9NRW7
Q13951
P53007
Q5U458
Q9LJG3
Q04305
P41216
O75380
Q9Z2W9
P70175
Q9UHC1
P09733
P59223
Q9FVI6
Q12522
Q09161
P47813
Q91XW9
P62750
Q62420
D3YWQ0
Q9GPJ1
P63173
Q8LC95
O00541
B5X503
P49720
Q91ZD4
O81146
O82089
Q9Y5J9
Q9S795
Q91WC3
O23252
P21912
Q9FNC4
P63162
P52901
O35594
Q23359
Q9H6Y2
P14671
Q9SZJ5
P32324
P60953
Q15051
O14602
P69852
Q8VYB3
Q9LIG6
Q9R0P9
P50991
Q9SF85
P50109
A8JF72
Q9NVN8
Q9NUQ6
P56399
Q9JI70
Q8NCB2
P11745
Q9Y4D1
P18572
Q9FI61
O08967
O65449
Q07896
Q3UBX0
Q14566
P35438
P51410
P78324
P43004
Q84VQ3
Q9LHE5
Q8VYC9
F4ILE1
Q9FMU5
P39076
P53597
Q13596
A2A7S8
O95319
Q2KHT8
Q8GYL5
Q76MZ3
Q9M292
Q9C5X3
O08716
P47079
Q6NYC8
Q3TUH1
Q15428
Q06587
Q3T0E1
Q9S7W4
P12931
P34932
Q944G9
O75593
Q9SU40
P26040
Q9ERR1
P00491
Q9C0J8
P05114
Q9P0V9
Q8N122
F4HQD4
P62993
F4HR02
Q9FHQ6
Q3ZBH5
Q9NBD7
Q8NEU8
P08754
Q9XI05
O60299
Q8RWT4
Q99104
P28738
Q9FGX1
Q15269
Q9Z0P4
P80315
F4JCC9
P09405
P56959
Q9HC98
Q15468
Q9SF16
Q8RXF8
Q9Y4G6
P62849
Q99PW8
Q9Z2A0
Q8RYC3
Q9CPN8
P61407
Q9FKM4
Q9SB42
Q8VDM4
Q17345
O49006
O15195
P46150
Q02218
Q6Q547
Q9FF75
O14950
P32380
Q80TS7
Q93ZN9
Q99653
P21108
P07954
F1N0P2
Q9S7W1
P13010
Q93W34
F1MPG7
Q9SZN1
Q6EEV6
Q60598
Q8VHN7
P61586
Q3UJU9
O43379
Q6IAA8
P62907
Q9UK80
Q9LNC5
P16858
P09429
Q9D6F4
P42733
Q9ZQ87
Q3UH60
Q5EAD6
Q96FI4
Q9BWC9
O95835
Q15032
Q1PEP5
Q12196
Q0WUY5
Q9WVE8
Q8S9I4
P47914
F4JGP4
Q91ZU6
P32263
F4HZ82
Q9ASV5
Q9T043
Q9XU12
O43678
P23796
P40123
Q94JX9
P00403
Q61410
Q9SKX4
Q8L7W0
P63017
P53621
O60306
P40124
Q4G061
P28074
P11021
P07262
E1BKX3
P92976
Q9LNB6
P42025
Q8VYR5
P32860
Q9Z1G3
Q99962
Q9BV38
Q15075
Q8CGK7
Q0VC24
Q94CE5
P54707
Q15654
P54132
P55011
Q8GUM2
P62310
P31947
O95347
P14869
O43795
P20226
Q9ZPS7
Q43386
Q9LFE4
O95336
Q8R4E6
Q9Z1N9
Q15274
P49454
P47758
B3H6Z8
P61264
Q96QR8
Q16718
Q9STE8
P60761
Q8VYV0
P52272
Q9CPR4
P40069
P0C2H8
Q8VD75
Q80TS3
A8K8P3
Q9Z1X4
E9PUL5
P51153
Q43314
A8JAH5
F4IHU8
A8JGB1
Q05946
Q96QA6
Q9SRU2
Q96CX2
O75431
Q9SI75
Q9NQ66
Q99719
P41225
Q9H8X2
Q9BSC4
Q9XW17
Q9D5T0
Q50L42
Q39161
Q9C801
Q5T7N2
Q68FV8
F4JY76
P62316
O65251
Q9NZB2
P30041
Q62029
Q8N137
A8J9W7
Q9M1H3
O22715
O95248
Q4QRB4
P18760
Q9LHG9
P20448
Q8CJ27
P16333
Q93008
Q9FE78
P54652
Q9XFR5
Q8IYW5
P61164
O89116
P51655
P30283
Q9D1G5
Q8VY15
O60645
Q9BRK4
Q02956
Q9NTI5
[truncated: 6,370 more rows]

## Sheet: LLPSDB
O00410
Q22053
P00873
O43561-2
P19622
Q9XUB2
A0A0G2UMW8
B7JA25
Q9A749
Q9TZQ3
P00519
P09651-1
P18573
O14980
Q9GZQ8
P32337
B7JA24
P09651-2
P0CG48
P03069
P62993
P33240
Q5FBB7
P0C093
P04156
Q14739
Q9H0L4
Q13151
P06241
P40070
P26599
P45973
Q07889
P78352-3
P02554
Q95XR4
P05205
O75683
Q13094
B1MUE1
Q8WXF1
Q91Z69
P02945
P35555
Q13501
Q01085
Q99873
P06748
G5EC37
B1MUE7
P05067
P78953
D0PV95
Q8L3W1
Q9UHD9
B1MUF0
P24784
P05453
P01012
B7JB30
P04637
P17600
P07987
Q14103
Q61686
B1MUE4
G5EBV6
Q9NSC5
A0A024RB53
Q8N884
Q15648
Q13627
Q15811
Q9D415
B7JB29
Q13823
Q16987
O00571
P18031
B1MUE9
C5MKY7
P25655
Q9NQI0
P46777
Q8SWR8
J3QQ18
P60844
P55795
P04147
Q9TYK1
Q7ZXV8
P53297
P04716
P08908
Q14781
K7EK33
P03372
P32835
O94752
Q13148
P04050
Q9H9S0
P15502
P62750
Q60598
P48431
P00880
Q92804-2
P00698
Q01860
A0A2K3DA85
P19659
B1MUE8
Q9TXM1
P34331-2
P10275
P10067
O14979
P39517
P16333
P08287
O75791
Q13542
O60563
P16753-2
Q9P805
Q4ACU6
P35637
P02550
P95648
D8V196
A0A0G2UHG9
X5DSL3
P42212
Q06851
G8JLB6
P52292
Q8C6L5
P91349
P01106
M9PC46
P10276
P16554
P31483
P22626
O60500
P39936
P51991
Q9Z214-3
Q9UER7
P0A9A6
Q41372
P04985
P31942
Q9W4I7
Q92777
Q9V7U0
P55854
P25644
Q01844
Q14974
O13828
D6RBZ0
Q06787
P40337
G5EDE7
P32588
Q75E28
Q32P51
P91870
P07320
O74718
Q03513
P07222
Q9Z214-1
P10636-8
O43791
P52912
P83916
Q2Q9Z6
E1UZH7
O08816
O75928
P62694
P24928
P18566
Q92973
O60885

## Sheet: PhaSepDB
P78346
A0A1L8FZS2
O96013
P67809
Q96SB4
Q96KR1
P42766
Q7ZXX8
P82914
Q6IR83
Q0IH85
Q15436
P52948
A7E2Y1
O15372
Q92993
Q9P2K5
Q9BUT9
Q7ZYS8
P35606
Q8WXI9
Q9NRA8
Q7Z417
Q99547
J3KRX5
H0Y8N5
Q7SZ22
Q6DD71
Q641F7
Q641E8
Q12986
J3KTA4
P52739
Q6DJJ1
Q6XPS3
P10592
P20263
Q9BZZ5
P09132
P52294
Q68FF6
Q6NU02
Q7L014
Q5A8T7
Q5SSJ5
P08579
Q5XG45
Q6DCT5
Q802B7
O94818
P25054
P62280
Q5W0Q7
Q8IU60
Q6GPJ3
Q6DDF2
P47929
P42768
P54254
P25685
Q6DDM7
Q86V81
P61160
Q66KQ6
Q93077
Q5XGW4
O95429
Q6NUG0
Q13308
A0A1L8FP75
Q9UIG0
P20236
Q641S0
P54274
Q3KPK4
Q6IRD1
A2VD92
Q9UN86
P84103
P51659
Q63ZG6
Q8WZ42
Q07021
Q9BW60
Q9TZK8
Q498I4
Q8WUA4
P04147
A2VD69
P62753
Q8IYF1
P46060
A0A1L8G3E8
Q9NVI7
Q7ZTM0
P03418
Q9BUR4
P46781
Q5EAT1
I1E4Y6
Q92841
Q8IUD2
O15446
Q92545
Q6AZK2
P49961
O95232
P15502
Q5U275
Q6GNH1
P78317
Q9NRA0
Q14004
Q7SZ24
Q15005
Q6PH08
P23787
Q9NQW6
Q4V7M0
P06401
P51469
Q9H4A3
Q5XGW6
Q6P1J9
O75643
O95628
Q9BW11
Q7ZTL1
Q62108
Q6IRB9
P18077
P08670
Q7L622
Q59X67
P0C7X2
Q16584
Q9NX05
Q9NVX2
P20397
Q96EU6
Q96HC4
P00925
P91349
Q88992
O60828
P61011
Q9Z2X5
O14965
P42695
Q6PAD4
P19388
Q12972
P25098
P52815
O43561
Q96GA3
P07437
O43447
A0A1L8GLH6
A0A1L8FNK7
P17844
O75334
Q00987
A0A1L8H0U2
Q12769
Q91634
A0A1L8GGT8
O43818
Q86TB9
A0A1L8FEC4
Q9UNW9
P46779
Q06410
P15927
Q9W4W2
O96028
O43791
Q9H0U9
Q6DKI1
P38432
Q6GP18
Q9Y2V2
Q96L34
O08816
P27816
O00148
P49207
Q8NFZ5
A0A1L8H960
Q96GM8
P98170
P70092
P53582
O15392
P16521
O75531
Q7ZXU4
Q16559
Q9Y3A2
H0Y969
Q7ZY73
Q2TAV5
Q96PF2
P62875
Q8N831
Q10570
Q6GR11
Q5SGD2
Q8K3X6
O95707
O65934
Q92567
O00746
P20042
J3QSV6
Q5I003
Q9BQ61
Q6DE98
Q9VD51
Q9UKX7
Q8IWJ2
Q96KG9
Q7ZXK4
P22105
P06241
Q06265
P26358
Q9H9L3
Q9BQ04
Q66KY9
Q13283
P49458
Q6DKM0
Q99439
Q8WXG6
Q7Z5Q1
Q5VTE0
P59998
A0A1L8GGF6
A0A1L8F6D8
A0A1L8HE69
Q8TF46
Q9H0K1
Q9NY61
Q8IZD2
Q9Y3Y2
P38911
Q9W102
Q9BSJ6
Q53HL2
Q92747
Q68EU5
P10961
P02012
P06748
O60739
Q6I803
P48730
P0DMV9
Q7ZXE9
P04637
Q9BZE4
Q14258
Q6DJM4
Q14103
Q8IYM9
O60237
P38182
A1L2Q5
Q9H6W3
P62491
Q5QPL9
Q9HAF1
Q13823
Q7ZY87
Q96A72
Q6Y7W6
P27695
Q96MT8
Q2VPG9
P32189
Q4V7R1
Q96I24
Q3KPN5
P23468
P29084
P62910
Q7ZXV8
Q7ZXX4
Q6DFK7
O88602
Q9BTT0
Q8NE71
Q52M98
Q9BZJ0
P50623
Q6NTQ5
P29590
P52171
Q5ADX8
Q6AZH1
P62841
O43293
P19659
Q9UBW7
Q92900
Q9H3G5
P23771
Q96ME1
P00879
P15408
P33993
Q01826
O75791
Q08378
Q4KLX0
A0A1L8HLR2
Q4ACU6
P14635
Q96ST3
Q8WV44
O15371
Q96NY9
Q8TB73
Q66IX3
Q15120
Q4QR42
A8CG34
A0A1L8FQC1
A0A1L8GZG8
Q91674
Q9UPS6
A0A1L8F8L5
P51816
Q8WXF0
Q00577
Q15056
A0A1L8EQ20
O95613
Q5XGK2
Q9HAJ7
Q9NUL3
Q9NWH9
Q96CX3
Q8IXK0
Q13206
Q15061
Q9BQA1
P60484
B7ZQW8
Q969T9
O43709
Q9JIR4
Q6AX83
Q9BTT4
Q7SYX4
Q6P2E9
Q66J07
P07320
P15992
O03042
O62275
Q5VWX1
P62269
Q6GM94
A0A1L8HMI8
Q96CN9
O16810
Q6DKB1
Q9H9Y2
Q9NVI1
P08621
Q9UIV1
Q9Y2L1
J3QK89
O60885
Q9Y262
Q9NRC6
P50750
P46672
Q92540
P14540
P00877
P61158
Q9H694
O60287
P29558
Q13618
P78312
P46087
Q6GLM9
Q52L36
Q86US8
Q13162
A0A1L8I1Z7
Q8NDD1
Q9BY77
Q4QR39
Q00839
Q92621
A0A1L8GUL6
Q15126
Q92552
Q9IAJ7
Q7ZYL1
Q6IP60
Q9H1Q7
B7ZPZ8
Q96PU8
Q1KMU2
P78371
Q9BQ02
Q8NI36
Q6PIF6
H0YEH2
Q96AY2
Q14444
O15550
Q7ZWR3
Q7ZWY7
G3GBS4
O75554
A0A1L8FCQ5
Q8TF01
Q32N81
Q8JGN5
Q9NPE3
Q8IWA0
Q9P2D0
P06576
Q6PHL6
Q6PBB7
Q8AVC0
Q9PSX0
P14618
Q9Y2F5
O42193
P43304
Q9H2U2
P67870
Q9BVI4
P03523
A0A1L8FIX2
P23193
Q6TEC1
Q2VPH9
Q9PUD9
Q7ZYR1
O43707
Q92585
Q9Y4Z0
A0A1L8GNE1
Q6AZV1
Q4V7K5
Q99880
Q9Y6T7
Q9Y5J1
Q8TBZ6
A0A1L8HRP3
P51532
F8W930
Q3KQ84
Q9UIW2
Q9BUL9
Q2VPF5
Q12092
Q7ZTK9
Q96GC6
Q2TAF3
Q6NW34
P41236
Q96S94
O75607
Q7Z3E1
Q02629
P02545
Q6GPT8
B7ZQR5
O14979
Q92628
P33076
Q14966
Q66J56
Q68FJ1
P10809
I3L2C7
Q3B8F0
P10155
Q9UHB9
P03520
Q9UJA5
P04040
P60510
Q8WV24
Q6DJK5
Q925J9
Q96LA8
P20781
P84090
Q7T0N7
Q6DF81
P62888
A0A1L8H0R6
A0A1L8FMC3
Q3KPS0
P61019
B2GTX0
Q01173
Q6GMZ1
P22626
Q14152
P42285
Q9UJ70
Q04637
P05141
P55854
Q6NT76
Q14137
Q86WV6
O60331
Q8N567
Q505M5
P36578
Q13888
P17980
Q9NR00
P47895
O00629
Q14331
Q7ZTL0
Q96EP1
P52824
Q9Y6Q9
Q99584
H0YHA7
Q96MF7
P78316
Q0IH11
Q6ZMT4
Q6DCK2
Q7ZYE9
Q9NYH9
Q6PAY8
Q0P3R7
Q8IZU0
Q5T5Y3
Q9H6P5
Q14432
Q13535
Q42029
Q01082
A0A1L8H9S2
Q13503
O75821
Q9N3P1
Q9GZS1
G5EEM5
B7ZQ46
B1H1N8
Q9GZM8
Q9NQT4
Q96DH6
Q53F19
Q9UKY7
P30307
Q00325
P52298
P53992
P68431
Q9P258
Q5HY92
Q7T0Q1
P22694
P46778
Q96EZ8
Q8N163
Q8NC51
P49750
Q6PAV8
Q99700
Q9H9J4
Q75T15
Q5VSY0
Q6VMQ6
Q8IZL2
P83881
Q9NRM2
Q52KE0
P40070
P26599
O75319
A0A1L8GLB0
Q9JJ11
Q9BQ39
P02768
Q14241
Q00796
P61236
Q96SI9
O75683
O14641
Q8IY18
Q9Y5S9
Q8IX01
Q99873
Q8WUX9
Q14847
P35222
O14686
P48729
O14874
Q5T6F2
Q659C4
A0A1L8G7J1
Q9Y657
P10644
Q13901
Q3TKT4
Q9Y3B4
Q16778
P40541
Q9NQ55
A0A1L8EMY5
P17600
Q99615
Q6DJP2
Q7T0R9
P46780
Q8IWZ3
P19544
Q6PCD5
A0A1L8EKL0
Q9Y265
Q6DJN5
Q8AVI3
Q8TCF1
Q8IWS0
Q7SYQ4
Q68ES2
P55735
Q96QP1
O60832
P30101
Q63ZM4
O00566
P00746
Q4KL98
A0A1L8GYF2
E7EPN9
Q96C61
P25158
Q2KHN1
P35269
Q66KV2
Q15561
Q96PV0
P31151
A0A1L8F516
O43172
P53999
P16402
Q9C0C2
P06493
P15170
B8ZZ50
P30154
P07947
P50222
Q15723
P53550
Q8IYB7
A0AUT2
O60506
O82804
O60563
Q96E39
Q9UII4
O15116
P08734
Q7SZ23
Q09028
Q7ZTR0
P62847
Q99832
P11387
Q86WT6
Q15643
Q7SXI8
Q08421
Q07203
Q96J87
Q7ZWW5
P25223
Q9H6F5
Q9UKL3
Q99729
O75817
P39936
Q7SY79
Q8NFU5
Q9BRZ2
O75367
Q9UBU8
Q9BVP2
Q495M9
P0A9A6
Q5FWM7
O95478
Q9Y230
Q9NQP4
Q9NSU2
Q2M2I8
Q96NI6
Q92522
Q9BPY3
Q07157
Q00994
Q92729
Q9C0B1
P61604
Q6PE96
Q13868
P20700
Q9H910
Q8AVW0
Q6DCU1
Q6DEB4
Q641I6
P41220
Q14694
Q13642
O75928
Q14596
Q13601
Q5M993
P24928
Q9UI15
O94832
Q15019
Q6AXA3
Q8WWY3
Q6ZN16
A0A0B4K7A6
O60869
Q6DCS0
Q7K2L1
Q99986
Q4V7H8
Q96BK5
Q52LJ0
Q5T2T1
O43309
A8IGD9
Q9A749
A0A1L8GFP2
Q8WWM7
Q15233
O14787
Q14145
Q6IP15
Q6PHL7
Q9UNF0
O14980
P62861
P41116
O60479
Q13435
Q9BQI3
P0C093
Q6DJH8
Q702N8
P36873
Q1XCD9
Q9NZN8
Q9H000
Q6DKD2
P62277
Q5XGQ2
P15531
P62805
P39019
O75340
Q8WU79
Q14157
Q14576
Q01085
F4ID16
D3KYQ3
G5EC37
A5YKK6
Q9UHD9
P62081
Q7SYX2
Q8WXD5
Q6IP18
Q02413
Q9NPJ4
Q7ZXS6
Q9H6R4
O00159
P25789
P15056
J3KSP2
P0DOY3
O60814
P38159
Q15648
Q15007
O75880
P62244
Q96BT1
P02434
Q6PJT7
Q9ZVD0
Q7T3I7
Q01588
P0DOY2
H0Y945
Q96NC0
Q7ZY49
P62995
Q4QR35
Q96D46
O94752
O95140
Q14683
P78352
Q8N5S9
Q7SZ09
Q14451
Q9H019
Q13439
P48431
P02362
Q86Y13
Q86WX3
P55884
Q01130
Q9P2D1
Q640H2
Q9Y4Y9
C9JJQ8
P09922
Q5U5C7
Q5AP80
Q96FZ7
Q91803
Q15154
Q5XGY5
Q8N9T8
Q16236
Q03555
Q8TD17
Q5XGR6
P24941
Q13347
P62263
A0A1L8I2F1
P00958
P07355
P17130
Q9P287
Q8WV22
P23588
O95059
Q9UN81
Q3KQC9
Q13442
P61353
Q5HZQ7
Q6IBW4
O95602
Q5PQ49
Q08J23
Q9V7U0
Q9NVU7
Q01844
Q9H2Y7
Q9Y4F3
Q9UMX0
Q505M1
Q9UKF6
B7Z4B8
Q8AVH2
Q4FZQ3
Q86X55
Q8N9N2
P13056
O15381
Q9Y2X7
H0Y368
Q53GS7
P29227
O76021
Q16790
P23772
Q03135
Q9Y4C8
Q6DD18
Q6GPR7
Q6PCF1
Q13835
Q8NE35
P46655
P61978
Q94ET8
Q08170
Q8NCQ7
E5RJN7
H0WFA5
Q31NB3
Q9UBV8
Q66J16
Q86U06
J7I6Y1
P63279
Q969S3
Q92997
P55145
Q9XUB2
P62906
Q96LI5
P40429
P16403
Q32NS7
Q14690
Q00403
Q75N03
Q92737
Q9BSJ8
P56192
Q969H0
Q15397
Q96JK9
P33240
Q7T0P5
Q9NV31
Q8N5A5
Q07802
Q6GNS8
Q7ZWK1
P55769
Q6NTR4
Q5XGN1
Q96HI0
Q9Y2K1
Q86UK7
Q9UI30
Q3B8I3
P33992
B3DL84
Q7ZWY6
P05388
P11308
O43809
P62829
P16861
D0PV95
P49756
P53010
Q9H9G7
Q92945
Q9NZ56
P05453
Q99720
Q8TBF4
Q8NHU6
Q9BZB8
O00422
Q8N5P1
A0A1L8GQX2
Q5H9S7
P0DMV8
Q9Y2Z0
P10636
P16401
Q8NCA5
Q5JNZ5
O15067
Q6DCM6
O00425
Q9BYK8
Q8IYT2
O14746
Q9H501
E3W994
Q9H1I8
J3KTE4
Q9UNX3
Q9BY12
Q6GMA6
P02649
P61247
Q9P016
Q5S007
O15063
K9ZTJ6
Q53H80
A0A1L8F2P0
P23246
Q9VUU4
Q52KV1
Q9H2X6
Q05639
Q8WUM0
Q8N684
H0YMD0
Q6NUD0
Q9H0A0
Q96RR4
Q8TC92
O43670
Q6DCM8
A0A1L8GE29
Q9H7B2
Q9Y2X0
P62318
Q8WYQ9
Q6J5K9
Q6UVJ0
Q9HCC0
Q9P2I0
P18074
Q8IUX4
Q9HBD1
Q6NRA3
Q9UFF9
Q96AE4
A0A1L8GNT8
P83741
Q8NDT2
Q6GNA6
Q15029
Q6Q4H9
Q6IQ16
Q8N6T7
Q9UKV8
Q66KW1
A0A1L8FJ61
B0QZK4
Q9NU22
Q642N9
Q9NVP1
Q5XHE0
Q06830
Q9NPI6
Q6INJ3
O75420
Q96AE7
P02787
P35611
Q04615
Q66J73
Q6DJM1
P12270
Q96GD4
A0A1L8ETX7
P46109
Q8NB16
P23403
Q56UN5
P12882
Q9H9Z2
Q9HAU5
Q2NL82
P83916
Q6GNX6
P21573
Q71RC2
P04792
A1L3J7
Q6DCP2
A9ULW5
P49790
Q6NU90
P05129
Q8N0T1
Q9P1T7
Q9BJZ5
Q6NTX9
P84022
Q9UBB4
Q7ZXJ1
Q9Y1B2
Q6GNP4
Q4V7Z2
Q9Y3R0
O43663
Q86XN8
Q9NRX1
Q5TAX3
O60573
Q9NR21
O04492
Q08945
P61758
Q9BVJ6
P42696
Q02040
P26373
Q6NTK9
P84098
A2RVB6
Q54EQ8
P61313
O43143
P08708
Q3KQG0
Q3KQ67
P9WHW5
P50613
Q9NTM9
Q9UBE0
P34760
Q9H9Y6
Q95XR4
A0A1L8H9I9
Q6FI13
Q99459
Q96IF1
O60812
Q9UJV9
P32288
P09651
P35659
P61964
Q3KQC0
Q9UNL7
Q7ZX88
P47037
Q9H579
Q9BQG0
Q6NU58
A4D1E9
Q3B8B3
Q9H8H0
Q9NRC8
Q9NR30
Q99996
O08532
Q5BKZ1
P29693
Q61686
P31943
Q86SQ0
P58555
Q02952
Q5BKY9
A0A1L8EMK3
Q9NYY3
Q6GLI9
Q9C0G0
Q96SQ7
P26641
H0Y6E7
Q9Y520
P43378
Q9Y3F4
Q6PF43
O60870
Q1MSJ5
P12273
Q9NWT1
Q66KY6
Q96QA5
Q8IZU1
P27348
O60927
P09661
P06634
Q9NTZ6
Q15435
Q9BYC9
Q6GN90
Q92766
Q9JK83
Q3B8E0
P22996
Q8TED0
Q640C3
J3KQN4
Q8NBZ0
P56182
Q02796
Q96T21
Q3B8E1
Q64K55
Q14980
A8WH35
P63165
Q6NU16
O75151
Q8CB77
P68400
Q7ZXE1
Q01469
Q0IH35
Q8AVM2
Q9HCG8
Q9Y3A5
O12975
O15144
Q05086
Q7SZ88
Q5HZM2
Q9UHX1
Q12792
P46782
Q9Y2X3
Q6AZG9
G8JLB6
Q9NSB8
Q6DFT8
Q562R1
P25555
Q9UBP6
Q00535
O43566
Q8IV48
P50914
P68371
Q96RS0
P55265
Q96PV7
P05089
P16298
Q6DDP6
P49628
P30626
P0DI83
Q14527
Q96QD9
Q8N5K1
Q9Y333
Q6NTT2
G5EDE7
A0A1L8GFD3
Q6DD69
Q8N3C0
Q4QR44
P17931
Q92600
Q9Y3B2
Q96E11
Q7JXA2
A9UMN2
P49792
Q5QJE6
P62857
Q6ZUT1
Q02543
A0AUU3
Q5XGL4
Q8TDX7
Q9NW13
Q6P425
Q7ZXF7
P90786
Q9PVZ2
Q8AVW7
B7ZPG0
Q03701
Q7ZY57
Q9H840
Q8IY57
A0A1L8GZ54
Q08554
P37802
Q9BQ67
Q9GZQ8
Q92547
Q05823
Q6JA20
Q5T5X7
Q9BRP8
Q16666
Q6ZN17
Q15583
Q5FBB7
Q7SX80
Q16533
Q8AVM7
A0A1L8H9L7
A2A288
Q8N2W9
P46063
P28482
P45880
Q6UWP8
Q6DEA4
P25490
P43243
Q05D32
P05205
Q66KU5
A3KMU9
Q91820
P61927
Q9GZL7
Q92804
Q8IZL8
P12955
P0DTC9
Q05952
O43390
P30613
Q9PWG7
Q9NRC1
P54819
Q8WYP5
Q96B97
Q9Y2W2
G3V153
P61513
P62136
Q9D415
O00567
Q4FZP6
P61956
P38760
Q8NC69
Q9H6Z4
A0A1L8HNH7
Q5TF21
O14757
Q7T0U9
P97836
Q9UII2
Q7SY83
Q9UKD2
P38254
P54824
Q99698
P18887
A0A1L8HHL7
P16989
Q6IMN6
P60866
Q7ZWU8
P23667
Q96DB6
Q9NSI2
Q9H0S4
Q96K62
Q14978
Q07020
Q6PAE3
Q03252
P48634
P08047
Q9SP32
Q5SY16
A8MXP9
Q14676
Q9TXM1
Q92879
Q92499
Q4V813
Q7T0N8
P31271
Q4FZQ7
Q7ZXW4
P50454
O75152
Q07352
P62241
Q7LBC6
Q32NK6
P03521
Q9H0J9
Q9BYB0
P02647
Q9UFD9
Q9Z340
Q9ULW3
Q6UN15
Q9BW27
Q9BY42
Q9H3P2
P18754
P09052
Q12421
P11940
Q07666
O00743
Q6NTT0
Q86YR5
Q16774
Q8N0Y2
Q640H5
Q7ZXF6
Q5XGR3
Q14738
Q9NY12
I7JI34
Q14201
Q02880
P46783
P25788
Q86XI2
P09234
P20342
P0CB38
G5EEH9
Q13895
Q6DE62
Q9W363
Q96QZ7
O60936
Q9NRM7
A0A1L8HCS3
Q9H089
P53779
O00444
H0Y2W2
Q2NLB1
Q9Y3S2
O15523
Q9UHD2
Q5XGU0
P00558
Q9UNH5
Q9HBD4
P40926
Q12905
P09874
Q8N8A6
O75494
Q16695
E9PJD9
Q16576
O94806
Q7KY08
Q96EP5
Q5JVS0
Q9BY44
P11275
Q8N5F7
Q3B8M1
O15479
A0A1L8HEF1
Q15434
Q9BWF3
P00519
Q6P285
Q6DKB9
Q9BQE6
Q7L099
Q9NYF8
P51955
Q8IXH7
Q6NRY1
P12004
P17676
Q00526
P42858
A0A1L8HXV2
Q05066
Q6RFH5
Q13151
Q8NG27
Q9HC16
P45973
Q07889
O00408
Q14562
Q9BRJ7
Q5JSZ5
P78344
Q7ZXE7
P48436
Q6PEW1
P62851
P04049
P46937
Q9BY11
P60709
Q05193
F2Z388
Q99848
Q16740
Q6UWX4
Q7ZWZ0
O14744
Q14289
P41091
Q9NRF2
A0A1L8F2P2
P30998
P20592
Q5EWX9
P27635
Q9NYA1
P62877
Q674X7
Q9UKY1
Q6UWU4
A0A1L8GZX5
P62308
P61129
Q8WYA6
O00411
A0A1L8GVA6
Q9NVA2
Q5VZ46
Q86WG5
P55795
Q9H0D6
Q96JK2
Q15366
Q5EAX5
Q9NRG9
Q92796
P78347
A0A1L8HN70
Q9H165
Q66J39
Q89933
P04050
Q6PAD3
Q15020
A0A1L8HNY0
A0A1L8HFR9
Q86W67
Q8K3M6
P37108
F8W881
Q9Y3C1
P25311
Q6GPL6
Q8IZ83
Q12796
Q9H583
A0A1L8G4X1
Q13315
Q9Y3U8
Q92793
I3L2L5
O94986
P39517
H0Y8G5
Q6AZU4
Q9ES28
Q6GPY3
P49721
A0A1L8FDX2
Q15365
Q9NX58
Q05D60
O60293
P78406
Q14149
P29508
Q8ND90
A0A1L8ERX6
Q76FS4
Q5C9Z4
O43303
P53671
P58876
Q9Y6X2
O75525
O43306
Q9UL18
Q14153
P09619
Q9N303
O43474
Q7ZYU2
Q8TC56
Q5JW30
O94906
Q9JMD0
Q9BXT8
Q8NHV4
Q969K3
Q9Y221
P26447
P07199
P49760
Q6VRB0
Q13155
Q16352
P35579
P60520
Q04002
Q9GZR7
P53667
Q5T481
Q9NY93
Q969G3
P83731
O14818
Q7ZYE5
Q96T37
Q9PTV2
P98175
Q9UHA3
Q12906
P38713
P02792
P20591
Q7SYS3
P19097
P08475
P12236
Q96FQ6
O13310
Q99607
Q9TZQ3
O75925
Q6IRD3
P04553
Q14088
Q00960
Q7SZA4
Q02199
P52297
Q58E16
B4DZC3
Q9UNZ2
Q8N1F7
P32501
Q08752
Q16198
Q68D10
Q04759
Q9H0L4
Q9Y266
P25294
Q08379
Q13247
A0A090AX62
Q6P2Q9
O15527
O95985
P26368
Q8WXF1
Q68EZ8
Q9Y2S6
A0A1L8HNW4
Q9NVY6
Q9NW75
Q8IWB6
P58546
P31539
P18621
O95793
Q9H6S0
B4DR52
A0A1L8GL32
Q16630
Q9NSD9
P39447
Q8NG66
A0QSY1
Q9NPA8
P32908
P21359
Q9NSC5
Q8N884
Q8IZH2
Q13627
Q15691
Q6P2H3
P18583
P14870
Q9NYV6
Q9H898
Q7KTV5
A0A1L8EKL2
Q12517
Q13243
O60264
A9ULV8
Q15393
A0A1L8HKM0
Q9Y508
Q8ND56
G3V4C1
A0A8M2
P62899
Q9NRR5
P35193
Q9Y580
A1A638
A2VD71
P20028
Q01860
Q9H869
P40306
O60333
P31016
Q7SY77
P35922
P47830
Q3MHD2
P26196
P56537
Q9SQK3
Q6GNU4
Q12158
Q58E21
Q12873
O93522
Q8AVE3
Q6PF26
Q6IA86
Q9Y314
Q5T3I0
O14936
Q91349
Q7Z4B0
Q13813
P52209
Q9Y6N9
P42212
Q9UGR2
H3BLV9
Q8NEJ9
P15976
P05455
Q9H9A5
Q7T0Y0
P41115
Q9UQ80
P40356
Q7ZY48
Q21351
Q86UE8
Q7ZXX7
Q92777
Q7Z2T5
A0A1L8FZR3
Q53EP0
P40090
P06730
Q7ZWS4
Q5A791
Q7ZXJ0
A0A1L8GWS9
A1L020
P40337
Q7Z2E3
Q14247
Q9Y3M2
Q96MF4
P38919
Q8IY81
P38219
O04425
Q8AVB7
B7ZPG6
Q9NQB0
Q9Y4E5
Q08831
Q96RE7
Q9NXV6
P22061
P54727
Q6INK1
O00401
Q7SYV7
Q13950
P49393
P21796
P25398
P13639
Q80U40
Q96T60
Q6NZI2
Q96FC9
Q6GND2
Q6GPJ5
Q6NZJ6
Q9WVG6
Q01097
Q6DCV5
Q9UNQ2
Q9H3S7
Q642P7
Q9H4L4
Q6NRP7
Q3ZCQ8
Q6NSI3
P17252
Q96I25
Q8AVN8
Q13136
Q92805
Q5EE01
Q9VCH5
P34931
J3QR07
Q06124
Q66J40
A0A1L8FSY2
Q96FK6
Q99638
Q9BRJ6
P50896
Q96F86
O15169
B1WBE0
P29375
O60841
Q9VSM9
Q9NWB1
Q1ED39
P62312
P37840
A0A1L8G0L3
Q9BYG3
Q96EY4
Q9BRX2
Q2NL56
Q7Z478
Q6DE30
P23396
P52701
P49450
Q02241
P0DPI2
A0A1L8GFU4
P62266
Q5U5Q3
Q9UK58
Q6GP37
Q9BZ67
A1L2Q6
Q9I9C2
Q96Q15
P21127
Q6INB6
P40763
O96561
P24783
A0A1L8GJX9
Q9P2W1
P19338
Q16531
O75884
G5EBV6
Q5XH78
Q9UK45
Q0WX57
E9PF63
Q9Y5B9
P30085
P49715
P32969
Q9BRU9
Q86U38
P34761
P49841
Q8WZ33
Q99575
Q5XGV0
Q96LW9
J3QQ18
Q06628
P05387
Q6KC79
Q12849
P25367
Q9NXF1
Q9ULM6
O14974
Q96CJ1
Q9BX40
B1PRL2
Q13148
Q6IP73
Q5TGY3
Q9P0U4
E9P860
Q9P275
Q13610
Q7SZB2
P35580
Q80UE6
Q6GQG6
P0DJD0
Q14493
O60729
P51116
P20073
P33981
P06104
A6NHR9
Q9P805
Q14839
Q9Y6K9
Q12955
O15055
P62424
Q92794
P11388
Q13427
Q5U511
Q9NPH5
P38646
P23284
Q9UKZ1
Q8C6L5
A0A1L8ELQ5
P01116
Q92616
P00924
Q9Y3B9
Q4V874
P70071
H0Y8A4
P04591
P16554
Q4KLW5
Q6PAB5
O60500
Q13555
E7EQV9
Q99877
P61626
P0DTD1
Q9UER7
P52434
P49411
Q9GZR2
P19474
P12036
P39748
Q9Y2R4
Q7ZWM5
P19784
A0A1L8FK58
Q9Y383
Q969X6
Q0IHG1
Q12837
Q16512
P57740
Q9JIR1
Q6GLZ1
A0A1L8HQ72
A0A1L8HQI1
Q96C57
Q32P51
Q9ULM3
P14904
Q7ZYA5
Q8N220
Q7ZYF2
Q6NUH0
Q9H093
Q15287
A2BDB0
Q96EV8
Q2YD98
Q6IRR7
Q5U558
Q13428
P62258
Q9I9M9
Q6DEE1
Q6DCK0
Q5VZF2
Q4KLX3
Q9BU76
Q7SYX0
Q9BXS6
Q8N3Z6
O75533
Q5U556
Q7ZYB0
P07621
Q66L23
Q9NTK5
Q14240
G2XKQ0
O15075
Q9JIR0
Q00764
O15143
Q6GQ21
Q7SZ08
Q4G0T1
Q9Y2K7
Q9Z1W9
Q7ZXQ2
P09012
Q6PCH4
Q6PGS3
Q9NT12
O75150
A0A1L8H563
A1L2S9
Q8NC56
P14907
Q66KW5
Q9C086
P40937
[truncated: 831 more rows]

## Sheet: PhaSePro
Q22053
P00873
P52948
Q9A749
Q15233
O65934
Q9BYJ9
P38996
P62993
Q9VD51
P0C093
P04156
A1Z813
P45973
Q07889
Q12888
P78352-3
P14907
P43243
P05205
O62011
P26368
P09651
Q13501
Q92804
Q09737
P06748
P05067
P78953
D0PV95
Q8L3W1
Q9UHD9
P05453
Q16082
A0QSY1
P17600
P29590-12
Q14103
P03523
G5EBV6
P22363
Q8N884
Q15648
Q13627
O00571
Q7KTV5
Q7YU08
Q9NQI0
Q8SWR8
J3QQ18
P04147
Q9UPQ9
Q7ZXV8
P53297
O43781
Q14781
Q9Y5A9
P03372
O94752
Q13148
P04050
P15502
P23246
P35972
Q60598
Q9W1V3
Q02629
P22626-2
Q96PK6
Q9TXM1
P23771
P16333
P08287
Q9U2F5
O60563
Q07352
Q54VP4
P35637
P03520
P03521
D8V196
Q8JXF6
Q14149
P91349
Q500V5
Q07666
Q9UKV8
Q7Z739
P16554
P31483
P35974
Q9VNF8
O60500
P39936
F1R237
Q9UER7
P0A9A6
O43561
Q9W4I7
Q92777
Q02794
Q5BI67
Q01844
O13828
Q06787
Q9JIR1
Q9JIR4
P32588
Q75E28
P25158-2
P17931
O74718
Q9W4W2
P10636-8
O43791
Q8NE35
Q94ET8
H0WFA5
O00401
P24928
O60885
